# Supplementary material for: Roles of Close Homologues SigB and SigD in Heat and High Light Acclimation of the Cyanobacterium Synechocystis sp. PCC 6803
Source: Life (Basel). 2022 Jan 21;12(2):162. doi: 10.3390/life12020162 (PMC8875361; doi:10.3390/life12020162)
Supplement: Supplementary file 1 [file life-12-00162-s001.zip › Supplemental Table S1.xlsx]

## Sheet: All
Supplemental Table S1. A list of genes whose expression is different (p<0.05) at least in one of the mutant strains compared to the control strain (CS) in standard growth conditions.
sll_code	DsigB/CS	p value	DsigBCD/CS	p value	DsigCDE/CS	p value	DsigD/CS	p value		Category.1	Category.2	description
sll0080	-0.13	0.544	-0.67	0.002294	-0.11	0.6209	0.27	0.2302	A	Amino acid biosynthesis	Glutamate family / Nitrogen assimilation	N-acetyl-gamma-glutamyl-phosphate reductase
sll0450	-1.3	6.33e-06	-1.21	1.81e-05	0.36	0.1955	-0.35	0.2118	A	Amino acid biosynthesis	Glutamate family / Nitrogen assimilation	cytochrome b subunit of nitric oxide reductase
slr0288	0.3	0.4017	0.36	0.3136	1.21	0.000823	0.58	0.1107	A	Amino acid biosynthesis	Glutamate family / Nitrogen assimilation	glutamate--ammonia ligase
ssl0707	-0.13	0.5931	-0.73	0.002447	-0.17	0.4969	0.16	0.5045	A	Amino acid biosynthesis	Glutamate family / Nitrogen assimilation	nitrogen regulatory protein P-II
sll1468	0.53	0.05732	0.94	0.0005413	0.33	0.2552	0.21	0.4795	B	Biosynthesis of cofactors	Carotenoid	beta-carotene hydroxylase
sll1501	-0.52	0.07789	-0.76	0.009178	-2.23	1.85e-11	-0.89	0.003715	B	Biosynthesis of cofactors	Cobalamin: heme: phycobilin and porphyrin	cobyrinic acid a:c-diamide synthase
slr0749	0.92	0.008777	0.31	0.3853	-1.06	0.003781	0.11	0.7482	B	Biosynthesis of cofactors	Cobalamin: heme: phycobilin and porphyrin	light-independent protochlorophyllide reductase subunit ChlL
slr1055	0.13	0.5195	0.66	0.0009828	-0.41	0.05058	-0.12	0.572	B	Biosynthesis of cofactors	Cobalamin: heme: phycobilin and porphyrin	magnesium protoporphyrin IX chelatase subunit H
slr1239	0.51	0.08424	-0.7	0.0169	-0.41	0.1696	0.53	0.07107	B	Biosynthesis of cofactors	Nicotinate and nicotinamide	pyridine nucleotide transhydrogenase alpha subunit
sll0430	0.47	0.122	-0.03	0.9208	-0.63	0.04521	0.09	0.7607	D	Cellular processes	Chaperones	HtpG: heat shock protein 90: molecular chaperone
sll1384	0.62	0.008966	0.43	0.06878	-0.25	0.3122	0.16	0.5241	D	Cellular processes	Chaperones	similar to DnaJ protein
sll1980	-0.64	0.01677	-0.87	0.0009325	-0.26	0.3269	-0.05	0.8418	D	Cellular processes	Detoxification	thiol:disulfide interchange protein TrxA
slr0161	0.43	0.07356	0.04	0.861	-0.54	0.03878	0.42	0.09025	D	Cellular processes	Chemotaxis	twitching motility protein PilT
sll0329	0.31	0.2549	-1.36	1.63e-06	-1.17	6.71e-05	0.33	0.2306	F	Energy metabolism	Pentose phosphate pathway	6-phosphogluconate dehydrogenase
sll0404	0.29	0.3266	0.43	0.1407	-0.56	0.07484	-0.52	0.1013	F	Energy metabolism	Glycolate pathway	glycolate oxidase subunit GlcD
slr0952	-0.34	0.2447	-0.82	0.004971	0.23	0.4238	-0.04	0.9025	F	Energy metabolism	Glycolysis	fructose-1:6-bisphosphatase
slr1617	0.13	0.6522	-0.58	0.04296	-0.96	0.002273	-0.27	0.3656	F	Energy metabolism	Sugars	similar to UDP-glucose 4-epimerase
slr1705	0.22	0.3844	0.36	0.1431	-0.37	0.1596	-0.79	0.003257	F	Energy metabolism	Amino acids and amines	aspartoacylase
slr1734	-0.18	0.5662	-1.04	0.00107	-1.16	0.0004578	0.01	0.9815	F	Energy metabolism	Pentose phosphate pathway	glucose 6-phosphate dehydrogenase assembly protein
slr1793	0.14	0.5739	-1.96	3.58e-13	-2.33	4.08e-15	-0.08	0.7553	F	Energy metabolism	Pentose phosphate pathway	transaldolase
sll0199	-0.38	0.09365	-0.7	0.002241	-0.35	0.131	0.05	0.8269	H	Photosynthesis and respiration	Soluble electron carriers	plastocyanin
sll0849	0.14	0.483	0.5	0.01454	-0.45	0.02952	-0.11	0.5952	H	Photosynthesis and respiration	Photosystem II	photosystem II reaction center D2 protein
sll1321	-0.12	0.5547	-0.24	0.2216	0.46	0.01902	-0.01	0.9443	H	Photosynthesis and respiration	ATP synthase	hypothetical protein
sll1733	0.27	0.2971	0.63	0.01337	-0.27	0.2944	-0.45	0.07606	H	Photosynthesis and respiration	NADH dehydrogenase	NADH dehydrogenase subunit 4 (involved in CO2 uptake)
slr0342	-0.02	0.9402	0.16	0.5274	-0.81	0.001213	-0.41	0.09947	H	Photosynthesis and respiration	Cytochrome b6/f complex	cytochrome b6
slr0343	0.02	0.9472	-0.13	0.5888	-0.92	0.0001535	-0.22	0.3635	H	Photosynthesis and respiration	Cytochrome b6/f complex	cytochrome b6-f complex subunit 4
slr0927	-0.11	0.6663	-0.3	0.2284	-0.83	0.001095	-0.19	0.446	H	Photosynthesis and respiration	Photosystem II	photosystem II reaction center D2 protein
slr1136	0.21	0.4706	0.52	0.07079	-1.25	0.0001428	-0.19	0.5448	H	Photosynthesis and respiration	Respiratory terminal oxidases	cytochrome c oxidase subunit II
slr1137	0.39	0.1413	0.5	0.05491	-0.86	0.002991	-0.47	0.09403	H	Photosynthesis and respiration	Respiratory terminal oxidases	cytochrome c oxidase subunit I
slr1291	-0.69	0.03095	-1.24	0.0001015	-0.95	0.003104	-0.35	0.2729	H	Photosynthesis and respiration	NADH dehydrogenase	NADH dehydrogenase subunit 4
slr2007	-0.25	0.3615	-0.19	0.4811	-1	0.0006146	-0.51	0.07218	H	Photosynthesis and respiration	NADH dehydrogenase	NADH dehydrogenase subunit 4
slr2051	0.02	0.9348	-0.41	0.08789	-0.03	0.909	0.34	0.1578	H	Photosynthesis and respiration	Phycobilisome	phycobilisome rod-core linker polypeptide
sml0003	-0.19	0.3186	-0.75	6.62e-05	-0.08	0.6643	-0.27	0.1569	H	Photosynthesis and respiration	Photosystem II	photosystem II reaction center M protein
ssr0390	0.01	0.9696	-0.43	0.09542	0.23	0.3693	0.39	0.138	H	Photosynthesis and respiration	Photosystem I	photosystem I reaction center subunit X
slr0591	-0.11	0.7145	0.34	0.231	-0.9	0.004719	-0.45	0.1422	I	Purines: pyrimidines: nucleosides: and nucleotides	Purine ribonucleotide biosynthesis	ribonucleoside-diphosphate reductase beta chain
sll0038	0.71	0.01025	0.94	0.0005161	0.25	0.3756	0.33	0.2338	J	Regulatory functions		positive phototaxis protein: response regulator PatA subfamily
sll1124	0.31	0.2713	-0.56	0.05152	0.25	0.3847	0.48	0.09354	J	Regulatory functions		two-component sensor histidine kinase
sll1286	0.46	0.1372	-0.32	0.2999	-0.89	0.007707	0.08	0.8104	J	Regulatory functions		transcriptional regulator
sll1334	-0.01	0.961	-0.82	0.003417	-0.53	0.06557	0.07	0.7965	J	Regulatory functions		two-component sensor histidine kinase
slr0473	0.41	0.1666	-0.72	0.01577	-1.18	0.0001038	0.37	0.2153	J	Regulatory functions		cyanobacterial phytochrome 1, histidine kinase
slr1693	0.25	0.4173	-0.04	0.8931	-0.97	0.004264	-0.63	0.05582	J	Regulatory functions		two-component response regulator PatA subfamily
sll0887	0.13	0.6435	0.44	0.1049	-0.57	0.04959	-0.7	0.01624	K2	DNA replication, modification, recombination, repair	PmbA homolog	putative modulator of DNA gyrase
sll0306	-1.47	3.4e-10	-0.7	0.001735	-0.48	0.0342	-0.2	0.3875	L	Transcription	RNA synthesis: modification: DNA transcription	RNA polymerase group 2 sigma factor
sll0856	-1.47	0.0001305	-0.28	0.4618	-0.6	0.1122	-1.13	0.003188	L	Transcription	RNA synthesis: modification: DNA transcription	RNA polymerase ECF-type (group 3) sigma-E factor
sll1689	0.39	0.138	-0.84	0.002004	-0.44	0.1181	0.09	0.7383	L	Transcription	RNA synthesis: modification: DNA transcription	group2 RNA polymerase sigma factor SigE
sll1787	-0.01	0.9378	0.31	0.09518	-0.13	0.4987	-0.27	0.1639	L	Transcription	RNA synthesis: modification: DNA transcription	RNA polymerase beta subunit
sll2012	0.02	0.9512	0.9	0.00706	0.28	0.4154	-0.81	0.01997	L	Transcription	RNA synthesis: modification: DNA transcription	group2 RNA polymerase sigma factor SigD
sll1343	0	0.9885	0.52	0.05674	-0.67	0.02303	-0.67	0.02477	M	Translation	Degradation of proteins: peptides: and glycopeptides	aminopeptidase
sll1679	-1.08	9.23e-05	-0.34	0.1938	-0.45	0.09703	-0.51	0.06308	M	Translation	Degradation of proteins: peptides: and glycopeptides	periplasmic protease HhoA
sll1805	0.05	0.8569	0.56	0.03503	0.02	0.9372	-0.3	0.2725	M	Translation	Ribosomal proteins: synthesis and modification	50S ribosomal protein L16
slr0164	0.23	0.269	0.32	0.1225	-0.49	0.02187	-0.13	0.5305	M	Translation	Degradation of proteins: peptides: and glycopeptides	ATP-dependent Clp protease proteolytic subunit
slr1751	-0.54	0.01675	-0.24	0.2862	-0.77	0.0009389	-0.47	0.04168	M	Translation	Degradation of proteins: peptides: and glycopeptides	periplasmic carboxyl-terminal protease
slr1808	0.34	0.2046	0.67	0.01149	-0.18	0.5289	-0.03	0.9219	M	Translation	Aminoacyl tRNA synthetases and tRNA modification	transfer RNA-Gln reductase
ssl3432	0.19	0.4496	0.5	0.03685	0.04	0.8888	-0.24	0.3447	M	Translation	Ribosomal proteins: synthesis and modification	30S ribosomal protein S19
ssr1480	-0.31	0.1891	-0.6	0.01163	0.24	0.3196	-0.13	0.5778	M	Translation	Nucleoproteins	putative RNA-binding protein
sll0108	-0.25	0.4185	-0.44	0.1498	0.82	0.007994	0.32	0.3067	N	Transport and binding proteins		ammonium/methylammonium permease
slr1735	0.1	0.7667	-0.63	0.05813	0.25	0.4525	0.58	0.07976	N	Transport and binding proteins		ATP-binding subunit of the ABC-type Bgt permease
sll0219	1.38	6.17e-05	1.57	4.96e-06	0.63	0.06952	0.94	0.006363	O	Other categories	Other	flavoprotein
sll1513	-0.23	0.3672	-0.73	0.003905	-0.88	0.001102	-0.02	0.9226	O	Other categories	Other	c-type cytochrome synthesis protein
slr0756	0.25	0.4856	0.98	0.004832	0.99	0.005071	-0.18	0.6218	O	Other categories	Other	circadian clock protein KaiA homolog
slr0758	0.01	0.9818	0.58	0.06376	0.28	0.388	-0.54	0.1099	O	Other categories	Other	circadian clock protein KaiC homolog
slr1192	0.11	0.696	0.6	0.02791	-0.43	0.1605	0.07	0.8223	O	Other categories	Other	probable alcohol dehydrogenase
ssr2595	0.09	0.8093	1.02	0.00466	0.44	0.2363	-0.31	0.4178	O	Other categories	Adaptations and atypical conditions	high light-inducible polypeptide HliB
sll0005	0.2	0.4863	0.5	0.07838	-0.59	0.05364	-0.15	0.6063	P	Hypothetical		hypothetical protein
sll0098	-0.27	0.3667	-1	0.001116	-0.85	0.00719	-0.03	0.9176	P	Hypothetical		hypothetical protein
sll0208	-0.5	0.0164	-0.71	0.0006108	-0.17	0.4213	-0.08	0.6963	P	Hypothetical		hypothetical protein
sll0381	-0.46	0.05138	-0.74	0.001732	-0.4	0.09355	0.05	0.8342	P	Hypothetical		hypothetical protein
sll0470	-1.01	8.67e-05	-0.7	0.004861	-0.51	0.04505	-0.61	0.01769	P	Hypothetical		hypothetical protein
sll0528	-0.17	0.5746	0.68	0.02252	-0.24	0.4349	-0.77	0.01281	P	Hypothetical		hypothetical protein
sll0543	0.31	0.3202	-1.18	0.0002627	-0.81	0.01462	0.55	0.08317	P	Hypothetical		hypothetical protein
sll0661	0.3	0.2429	0.5	0.04901	-1.51	5.84e-08	-1.35	9.73e-07	P	Hypothetical		hypothetical protein YCF35
sll0662	-0.07	0.7739	0.16	0.4965	-1.45	5.67e-08	-1.54	1.11e-08	P	Hypothetical		4Fe-4S type iron-sulfur protein
sll0685	-0.16	0.6469	0.58	0.08858	1.21	0.0004449	0.06	0.867	P	Hypothetical		hypothetical protein
sll0858	-1.72	3.83e-07	-0.62	0.05339	-0.78	0.01904	-0.87	0.008794	P	Hypothetical		hypothetical protein
sll1021	0.12	0.6877	-0.23	0.4494	-0.93	0.003715	0	0.9994	P	Hypothetical		hypothetical protein
sll1053	-0.49	0.06815	0.57	0.02704	-0.16	0.5583	-0.53	0.05076	P	Hypothetical		hypothetical protein
sll1123	0.23	0.4772	-0.71	0.03356	-0.44	0.2046	0.49	0.1389	P	Hypothetical		hypothetical protein
sll1155	-0.14	0.6374	-0.05	0.8588	-1.26	6.08e-05	-0.24	0.4229	P	Hypothetical		hypothetical protein
sll1214	0.26	0.1481	0.51	0.004313	-0.02	0.9322	-0.17	0.3514	P	Hypothetical		hypothetical protein YCF59
sll1219	0.41	0.2343	0.79	0.02015	1.22	0.0003284	0.18	0.5999	P	Hypothetical		hypothetical protein
sll1483	-1.02	0.002981	-0.23	0.4895	-0.57	0.09545	-1.32	0.0001981	P	Hypothetical		periplasmic protein: similar to transforming growth factor protein
sll1734	0.26	0.1857	0.65	0.0007994	0.12	0.5299	-0.25	0.2125	P	Hypothetical		protein involved in low CO2-inducible: high affinity CO2 uptake
sll1735	0.48	0.04065	0.66	0.003869	0.46	0.05031	-0.18	0.4488	P	Hypothetical		hypothetical protein
sll2013	0.05	0.8733	0.62	0.04505	-0.14	0.6759	-0.44	0.1893	P	Hypothetical		hypothetical protein
slr0144	0.39	0.1853	0.32	0.2702	-0.64	0.03352	-0.02	0.9387	P	Hypothetical		hypothetical protein
slr0250	-1.05	6.99e-05	-0.2	0.4278	-0.19	0.4554	-0.32	0.2228	P	Hypothetical		hypothetical protein
slr0284	-0.68	0.01324	-1.78	2.06e-10	-0.41	0.1394	0.12	0.6625	P	Hypothetical		hypothetical protein
slr0404	-0.07	0.7083	-0.09	0.6581	-0.91	1.28e-05	-0.3	0.1377	P	Hypothetical		hypothetical protein
slr0483	-0.33	0.1739	-0.76	0.001509	-0.23	0.3348	0	0.9896	P	Hypothetical		hypothetical protein
slr0565	-0.25	0.3177	-0.64	0.01136	-0.1	0.6911	0.16	0.519	P	Hypothetical		hypothetical protein
slr0656	0.18	0.5797	0.54	0.09458	-0.44	0.2047	-0.65	0.06323	P	Hypothetical		hypothetical protein
slr0869	0.48	0.104	-1	0.0009061	-1.11	0.0005214	-0.34	0.2627	P	Hypothetical		hypothetical protein
slr0883	-1.12	0.0003089	0.04	0.8772	0.37	0.2069	-0.47	0.1229	P	Hypothetical		hypothetical protein
slr0888	0.6	0.07539	0.58	0.08621	-0.64	0.06978	-0.36	0.3066	P	Hypothetical		hypothetical protein
slr0975	-0.55	0.03694	-0.89	0.0006525	-0.15	0.5622	0.03	0.9018	P	Hypothetical		hypothetical protein
slr0978	-0.42	0.184	-1.07	0.000854	-0.71	0.03187	-0.09	0.7692	P	Hypothetical		hypothetical protein
slr1207	-0.86	0.006493	-1.02	0.001005	-0.2	0.5123	-0.41	0.1902	P	Hypothetical		hypothetical protein
slr1236	-1.03	0.002118	-1.88	3e-08	-0.51	0.1283	-0.38	0.2565	P	Hypothetical		hypothetical protein
slr1417	-0.5	0.0417	-0.96	7.92e-05	-0.23	0.3367	-0.23	0.3495	P	Hypothetical		hypothetical protein YCF57
slr1471	0.24	0.2358	0.6	0.002657	-0.04	0.8395	0.1	0.6271	P	Hypothetical		hypothetical protein
slr1583	-0.23	0.3951	-0.22	0.4215	-1.18	6.56e-05	-0.35	0.2118	P	Hypothetical		hypothetical protein
slr1612	-0.32	0.3198	-0.57	0.06981	-1.38	4.78e-05	-0.65	0.04561	P	Hypothetical		hypothetical protein
slr1634	0.27	0.2271	-0.43	0.05538	0.28	0.2226	0.56	0.01293	P	Hypothetical		hypothetical protein
slr1676	-0.56	0.1057	0.51	0.1214	-0.17	0.6169	-0.76	0.031	P	Hypothetical		hypothetical protein
slr1687	-0.15	0.6447	0.9	0.004588	0.14	0.6706	-0.32	0.3485	P	Hypothetical		hypothetical protein
slr1704	-2.25	8.94e-12	-0.16	0.63	-1.24	0.0001513	-0.99	0.002537	P	Hypothetical		hypothetical protein
slr1752	-0.16	0.5812	0.34	0.2404	-0.64	0.03931	-0.3	0.3293	P	Hypothetical		hypothetical protein
slr1753	-0.25	0.3542	-0.72	0.007298	-0.1	0.7083	0.24	0.3714	P	Hypothetical		hypothetical protein
ssl0483	0.04	0.8602	-0.48	0.04055	0.31	0.1864	0.14	0.5685	P	Hypothetical		hypothetical protein
ssl1263	0.1	0.6882	0.33	0.2046	-1.21	1.72e-05	-1.1	8.86e-05	P	Hypothetical		hypothetical protein
ssr0692	-0.34	0.1572	-0.59	0.01603	-0.89	0.0003144	-0.65	0.007991	P	Hypothetical		hypothetical protein
ssr2062	0.18	0.4813	-0.66	0.009372	-0.71	0.007172	0.28	0.2693	P	Hypothetical		hypothetical protein
ssr2142	-0.14	0.6123	-0.62	0.02217	0.17	0.5382	0.25	0.3532	P	Hypothetical		hypothetical protein YCF19
sll0518	0.58	0.04113	0.46	0.1013	0.96	0.0006986	0.62	0.02956	Z	Unknown		unknown protein
sll0588	-0.18	0.5647	-1.14	0.0003769	-0.44	0.1771	0.02	0.9423	Z	Unknown		unknown protein
sll0623	-0.53	0.06378	-0.92	0.001273	-0.15	0.5943	0.24	0.3942	Z	Unknown		unknown protein
sll1515	-0.11	0.7113	-0.71	0.02007	-1	0.001224	-0.64	0.03832	Z	Unknown		glutamine synthetase inactivating factor IF17
sll1830	0.61	0.07985	-0.61	0.08038	-0.12	0.7428	0.61	0.07867	Z	Unknown		unknown protein
sll1882	-0.15	0.6302	-0.54	0.08788	-1.15	0.0005237	-0.4	0.2113	Z	Unknown		unknown protein
sll1891	-1	0.002305	-1.25	0.0001195	-0.82	0.01294	-0.45	0.1673	Z	Unknown		unknown protein
slr0442	-0.14	0.6006	0.89	0.0004336	0.14	0.6084	-0.15	0.5713	Z	Unknown		unknown protein
slr0587	0.47	0.1057	0.43	0.1266	-0.52	0.08459	-0.29	0.3322	Z	Unknown		unknown protein
slr1544	-0.14	0.6644	1.08	0.0005594	0.59	0.06468	-0.62	0.05991	Z	Unknown		unknown protein
ssl1533	-0.01	0.9663	-1.91	1.28e-09	-1.52	2.9e-06	0.02	0.9396	Z	Unknown		unknown protein
ssl2501	-0.4	0.1422	-0.8	0.003377	0.1	0.7018	-0.02	0.9527	Z	Unknown		unknown protein
ssr2153	-0.62	0.01061	-0.61	0.01062	-1.26	2.16e-07	-0.86	0.0003557	Z	Unknown		unknown protein
