# Supplementary material for: Roles of Close Homologues SigB and SigD in Heat and High Light Acclimation of the Cyanobacterium Synechocystis sp. PCC 6803
Source: Life (Basel). 2022 Jan 21;12(2):162. doi: 10.3390/life12020162 (PMC8875361; doi:10.3390/life12020162)
Supplement: Supplementary file 1 [file life-12-00162-s001.zip › Supplemental Table S2.xlsx]

## Sheet: All
Supplemental Table S2. A list of genes whose expression in at least one mutant shows differential expression (p<0.05) compared to that in the control strain after 1 h treatment at 40 C.
sll_code	DsigB/CS	p value	DsigBCE/CS	p value	DsigCDE/CS	p value	DsigD/CS	p value		Category.1	Category.2	description
sll0006	0.4	0.2369	0.92	0.005298	0.47	0.1604	0.21	0.5469	A	Amino acid biosynthesis	Aspartate family	putative aminotransferase
sll0080	0.03	0.9258	-0.69	0.01298	-0.54	0.05368	0.09	0.7524	A	Amino acid biosynthesis	Glutamate family / Nitrogen assimilation	N-acetyl-gamma-glutamyl-phosphate reductase
sll0373	-0.41	0.3293	0.21	0.5946	1.16	0.002648	0.16	0.7016	A	Amino acid biosynthesis	Glutamate family / Nitrogen assimilation	gamma-glutamyl phosphate reductase
sll0450	-2.6	1.18e-11	-1.94	1.71e-07	0.38	0.2903	-1.18	0.001424	A	Amino acid biosynthesis	Glutamate family / Nitrogen assimilation	cytochrome b subunit of nitric oxide reductase
sll1112	-0.52	0.09378	-0.98	0.001646	-0.34	0.2647	-0.24	0.4469	A	Amino acid biosynthesis	Aromatic amino acid family	3-dehydroquinate dehydratase
sll1688	0.07	0.8285	1.29	1.12e-05	0.35	0.2448	-0.15	0.6129	A	Amino acid biosynthesis	Aspartate family	threonine synthase
sll1713	0.5	0.2032	1.08	0.004569	0.64	0.09561	0.21	0.6039	A	Amino acid biosynthesis	Aromatic amino acid family	histidinol-phosphate aminotransferase
sll1883	-0.59	0.02835	0.17	0.5056	0.45	0.07326	-0.27	0.3127	A	Amino acid biosynthesis	Glutamate family / Nitrogen assimilation	arginine biosynthesis bifunctional protein ArgJ
sll1981	-0.8	0.0001428	-0.76	0.0002167	-0.23	0.2467	0.17	0.4038	A	Amino acid biosynthesis	Branched chain family	acetolactate synthase
slr0186	-0.81	0.005295	-0.99	0.0006751	0.02	0.9445	0.11	0.6991	A	Amino acid biosynthesis	Branched chain family	2-isopropylmalate synthase
slr0288	-0.03	0.9394	0.95	0.01196	-0.51	0.1858	-0.61	0.1161	A	Amino acid biosynthesis	Glutamate family / Nitrogen assimilation	glutamate--ammonia ligase
slr0549	0.1	0.7891	0.82	0.02463	1.17	0.00133	0.4	0.2947	A	Amino acid biosynthesis	Aspartate family	aspartate beta-semialdehyde dehydrogenese
slr0550	-0.12	0.7675	0.72	0.06966	0.88	0.02776	-0.47	0.2661	A	Amino acid biosynthesis	Aspartate family	dihydrodipicolinate synthase
slr0898	0.24	0.6321	0.94	0.05848	-0.55	0.266	-0.35	0.4801	A	Amino acid biosynthesis	Glutamate family / Nitrogen assimilation	ferredoxin--nitrite reductase
slr1653	-0.51	0.137	-0.63	0.06204	-0.06	0.8662	0.25	0.4545	A	Amino acid biosynthesis	Glutamate family / Nitrogen assimilation	N-acyl-L-amino acid amidohydrolase
slr1756	-0.11	0.6991	0.5	0.07877	-0.39	0.1795	-0.24	0.4171	A	Amino acid biosynthesis	Glutamate family / Nitrogen assimilation	glutamate--ammonia ligase
slr1848	-0.45	0.126	-0.95	0.001124	-0.04	0.8993	0.13	0.656	A	Amino acid biosynthesis	Aromatic amino acid family	histidinol dehydrogenase
ssl0707	-0.15	0.5368	-0.14	0.5503	-0.89	0.0002649	-0.2	0.404	A	Amino acid biosynthesis	Glutamate family / Nitrogen assimilation	nitrogen regulatory protein P-II
sll1185	0.26	0.547	1.29	0.002029	0.56	0.1865	-0.14	0.7453	B	Biosynthesis of cofactors: prosthetic groups: and carriers	Cobalamin: heme: phycobilin and porphyrin	coproporphyrinogen III oxidase: aerobic
sll1282	0.57	0.08261	1.28	4.96e-05	0.24	0.4698	0.05	0.8859	B	Biosynthesis of cofactors: prosthetic groups: and carriers	Riboflavin	riboflavin synthase beta subunit
sll1468	0.38	0.275	0.93	0.005057	0.51	0.1286	-0.11	0.7649	B	Biosynthesis of cofactors: prosthetic groups: and carriers	Carotenoid	beta-carotene hydroxylase
sll1501	0.69	0.03162	0.45	0.1583	-0.95	0.006047	-0.31	0.3749	B	Biosynthesis of cofactors: prosthetic groups: and carriers	Cobalamin: heme: phycobilin and porphyrin	cobyrinic acid a:c-diamide synthase
slr0118	-0.05	0.8519	0.66	0.01354	0.23	0.4042	-0.2	0.4893	B	Biosynthesis of cofactors: prosthetic groups: and carriers	Thiamin	thiamine biosynthesis protein ThiC
slr0233	-0.37	0.2831	-1.07	0.002406	-0.92	0.008679	-0.03	0.9308	B	Biosynthesis of cofactors: prosthetic groups: and carriers	Thioredoxin: glutaredoxin: and glutathione	thioredoxin M
slr0618	0.05	0.8767	-1.5	1.72e-06	-1.16	0.0001575	-0.27	0.3827	B	Biosynthesis of cofactors: prosthetic groups: and carriers	Cobalamin: heme: phycobilin and porphyrin	cobyric acid synthase
slr0623	-0.21	0.4035	-1.24	1.05e-06	-0.67	0.007521	0.19	0.4454	B	Biosynthesis of cofactors: prosthetic groups: and carriers	Thioredoxin: glutaredoxin: and glutathione	thioredoxin
slr0739	0.48	0.1837	1.05	0.002417	0.53	0.133	0.15	0.6962	B	Biosynthesis of cofactors: prosthetic groups: and carriers	Carotenoid	geranylgeranyl pyrophosphate synthase
slr0772	0.52	0.224	1.02	0.01581	0.16	0.7098	-0.15	0.7239	B	Biosynthesis of cofactors: prosthetic groups: and carriers	Cobalamin: heme: phycobilin and porphyrin	light-independent protochlorophyllide reductase subunit ChlB
slr1055	-0.03	0.8928	0.15	0.548	-0.55	0.02408	-0.34	0.1671	B	Biosynthesis of cofactors: prosthetic groups: and carriers	Cobalamin: heme: phycobilin and porphyrin	magnesium protoporphyrin IX chelatase subunit H
slr1139	0.12	0.7479	0.3	0.3805	-0.48	0.1861	-0.78	0.04677	B	Biosynthesis of cofactors: prosthetic groups: and carriers	Thioredoxin: glutaredoxin: and glutathione	thioredoxin
slr1171	-1.01	0.0008816	-0.41	0.1527	0.21	0.4471	-0.06	0.8418	B	Biosynthesis of cofactors: prosthetic groups: and carriers	Thioredoxin: glutaredoxin: and glutathione	glutathione peroxidase-like NADPH peroxidase:glutathione peroxidase
slr1239	0.18	0.592	-0.82	0.01449	-0.63	0.06194	-0.09	0.7945	B	Biosynthesis of cofactors: prosthetic groups: and carriers	Nicotinate and nicotinamide	pyridine nucleotide transhydrogenase alpha subunit
sll0899	0.65	0.1161	1.48	0.0002193	0.97	0.01652	0.54	0.2018	C	Cell envelope	Murein sacculus and peptidoglycan	UDP-N-acetylglucosamine pyrophosphorylase
sll1271	-0.17	0.7148	1.24	0.004778	0.2	0.654	-0.56	0.2298	C	Cell envelope	Membranes: lipoproteins: and porins	probable porin major outer membrane protein
sll1535	0.3	0.09625	0.47	0.009227	0.06	0.7588	-0.1	0.6039	C	Cell envelope	Surface polysaccharides: lipopolysaccharides and antigens	putative sugar transferase
slr0191	-0.55	0.1142	0.19	0.5702	0.75	0.02112	-0.26	0.4578	C	Cell envelope	Murein sacculus and peptidoglycan	amidase enhancer: periplasmic protein
slr0804	0.04	0.9102	0.96	0.002396	0.48	0.132	-0.08	0.812	C	Cell envelope	Murein sacculus and peptidoglycan	probable D-alanyl-D-alanine carboxypeptidase
slr0993	0.74	0.001633	0.91	9.93e-05	0.04	0.879	0.31	0.1864	C	Cell envelope	Membranes: lipoproteins: and porins	putative peptidase
slr1272	0.29	0.3295	-0.29	0.3376	-0.75	0.01349	-0.04	0.897	C	Cell envelope	Membranes: lipoproteins: and porins	probable porin major outer membrane protein
slr1708	0.06	0.7826	0.55	0.008718	0.17	0.4196	-0.04	0.8436	C	Cell envelope	Murein sacculus and peptidoglycan	probable peptidase
slr1744	-0.14	0.524	0.36	0.09999	-0.12	0.5835	-0.29	0.2016	C	Cell envelope	Murein sacculus and peptidoglycan	N-acetylmuramoyl-L-alanine amidase: periplasmic protein
sll0170	0.42	0.2973	-0.46	0.2446	-0.92	0.02146	-0.29	0.4715	D	Cellular processes	Chaperones	DnaK protein 2: heat shock protein 70: molecular chaperone
sll0416	0.2	0.5711	-0.26	0.4546	-1.06	0.002723	-0.23	0.5163	D	Cellular processes	Chaperones	60 kDa chaperonin 2: GroEL2: molecular chaperone
sll0430	0.83	0.05438	-0.64	0.1403	-1.49	0.000634	-0.29	0.505	D	Cellular processes	Chaperones	HtpG: heat shock protein 90: molecular chaperone
sll0533	0.31	0.4133	0.97	0.008768	0.53	0.1511	-0.11	0.7718	D	Cellular processes	Protein and peptide secretion	trigger factor
sll1181	-0.36	0.07101	-0.47	0.01646	-0.15	0.4377	0.07	0.7195	D	Cellular processes	Cell killing	similar to hemolysin secretion protein
sll1294	0.59	0.08206	0.65	0.05053	-0.46	0.1792	-0.03	0.9246	D	Cellular processes	Chemotaxis	methyl-accepting chemotaxis protein
sll1384	0.51	0.02855	0.13	0.5667	-0.17	0.4669	0.19	0.4239	D	Cellular processes	Chaperones	similar to DnaJ protein
sll1463	-0.34	0.1396	-0.25	0.2686	0.45	0.04351	0.27	0.2328	D	Cellular processes	Cell division	cell division protein FtsH
sll1633	0.17	0.6293	1.12	0.001041	0.61	0.07406	-0.15	0.6758	D	Cellular processes	Cell division	cell division protein FtsZ
sll1694	1.37	3.53e-05	1.54	3.42e-06	0.29	0.3888	0.44	0.1853	D	Cellular processes	Chemotaxis	pilin polypeptide PilA1
sll1695	1.43	0.0003822	2.49	3.26e-10	0.93	0.02159	0.35	0.4042	D	Cellular processes	Chemotaxis	pilin polypeptide PilA2
sll1932	-0.24	0.3469	-0.28	0.2732	0.5	0.04322	0.29	0.2547	D	Cellular processes	Chaperones	DnaK protein
sll1980	-0.96	0.005065	-1.38	5.25e-05	0.24	0.4492	0.48	0.1389	D	Cellular processes	Detoxification	thiol:disulfide interchange protein TrxA
slr0063	-0.06	0.8505	-0.81	0.0162	-0.27	0.4218	0.3	0.3735	D	Cellular processes	Protein and peptide secretion	pilus biogenesis protein homologous to general secretion pathway protein E
slr0079	-0.01	0.9732	0.21	0.4703	-0.71	0.02163	0.04	0.9018	D	Cellular processes	Protein and peptide secretion	probable general secretion pathway protein E
slr0161	0.14	0.575	-0.69	0.00511	-0.88	0.0004408	-0.31	0.2175	D	Cellular processes	Chemotaxis	twitching motility protein PilT
slr0774	0.27	0.413	0.98	0.001856	0.72	0.02412	0.25	0.4663	D	Cellular processes	Protein and peptide secretion	protein-export membrane protein SecD
slr0904	-0.03	0.9397	-0.58	0.1012	0.03	0.9309	0.51	0.1483	D	Cellular processes	Transformation	competence protein ComM homolog
slr1390	-1.06	1.5e-06	-0.81	0.0001357	0.25	0.2304	0.2	0.3334	D	Cellular processes	Cell division	cell division protein FtsH
slr1516	0.45	0.2091	-0.22	0.5483	-0.66	0.06732	-0.22	0.5455	D	Cellular processes	Detoxification	superoxide dismutase
slr2075	0.34	0.3362	-0.12	0.7251	-1.07	0.002208	-0.07	0.8446	D	Cellular processes	Chaperones	10kD chaperonin
slr2076	0.35	0.3168	-0.21	0.5381	-1.03	0.002773	0	0.9976	D	Cellular processes	Chaperones	60kD chaperonin
slr1176	0.57	0.03452	0.99	0.0001609	0.39	0.146	-0.04	0.8764	D	Central intermediary metabolism	Polysaccharides and glycoproteins	glucose-1-phosphate adenylyltransferase
sll1354	-0.78	0.04333	-0.68	0.07149	0.65	0.07882	-0.22	0.5659	K2	DNA replication: restriction: modification: recombination: and repair		single-strand-DNA-specific exonuclease RecJ
slr0417	-0.29	0.2415	-0.33	0.1663	0.12	0.6084	0.33	0.1808	K2	DNA replication: restriction: modification: recombination: and repair		DNA gyrase subunit A
slr0451	-0.06	0.8205	-0.65	0.0169	-0.2	0.4518	0.28	0.2896	K2	DNA replication: restriction: modification: recombination: and repair		putative helicase
slr0603	-0.57	0.06945	-0.6	0.05161	0.29	0.3308	0.28	0.3524	K2	DNA replication: restriction: modification: recombination: and repair		DNA polymerase III alpha subunit [Contains: Ssp dnaE intein]
slr0915	-0.13	0.5593	-0.61	0.005159	-0.25	0.2456	0.07	0.7639	K2	DNA replication: restriction: modification: recombination: and repair		putative endonuclease [encoded in trnfM-intron: 2791054 - 2791708]
sll0329	0.38	0.1749	-0.69	0.01639	-0.74	0.01026	0.13	0.6601	F	Energy metabolism	Pentose phosphate pathway	6-phosphogluconate dehydrogenase
sll0404	1.01	0.001834	1.05	0.001007	0.24	0.4604	0.06	0.8747	F	Energy metabolism	Glycolate pathway	glycolate oxidase subunit GlcD
sll0891	-0.77	0.00212	-0.72	0.003292	0.13	0.5722	0.09	0.7044	F	Energy metabolism	TCA cycle	malate dehydrogenase
sll0920	0.22	0.4386	0.35	0.2269	-0.48	0.09629	-0.15	0.6076	F	Energy metabolism	Pyruvate and acetyl-CoA metabolism	phosphoenolpyruvate carboxylase
sll1196	0.05	0.8662	-0.82	0.0141	-1.44	3.36e-05	-0.43	0.2061	F	Energy metabolism	Glycolysis	phosphofructokinase
sll1275	0.56	0.01776	0.84	0.0002394	0.24	0.3118	0.13	0.5885	F	Energy metabolism	Glycolysis	pyruvate kinase 2
sll1498	-0.74	0.01728	-0.34	0.2582	0.41	0.154	-0.14	0.6595	F	Energy metabolism	Amino acids and amines	carbamoyl-phosphate synthase small chain
slr0293	0.48	0.1798	0.77	0.02672	0.41	0.2423	-0.25	0.51	F	Energy metabolism	Amino acids and amines	glycine dehydrogenase
slr0301	0.01	0.9804	-1.13	0.0002508	-0.72	0.01822	0.13	0.6742	F	Energy metabolism	Pyruvate and acetyl-CoA metabolism	phosphoenolpyruvate synthase
slr0657	-0.35	0.3211	0.27	0.4245	0.86	0.00898	-0.15	0.6717	F	Energy metabolism	Amino acids and amines	aspartate kinase
slr0952	-0.81	0.01225	-0.81	0.009545	0.11	0.7057	0.02	0.9445	F	Energy metabolism	Glycolysis	fructose-1:6-bisphosphatase
slr1096	0.59	0.06775	1.23	8.03e-05	0.42	0.1898	0.39	0.2312	F	Energy metabolism	Pyruvate dehydrogenase	dihydrolipoamide dehydrogenase
slr1734	0.03	0.9231	-1.49	1.1e-06	-0.71	0.01566	0.21	0.482	F	Energy metabolism	Pentose phosphate pathway	glucose 6-phosphate dehydrogenase assembly protein
slr1793	0.3	0.2355	-2.61	7.86e-19	-1.6	4.21e-09	0	0.9876	F	Energy metabolism	Pentose phosphate pathway	transaldolase
slr1843	0.38	0.2466	-0.54	0.1062	-0.99	0.00363	0.12	0.7242	F	Energy metabolism	Pentose phosphate pathway	glucose 6-phosphate dehydrogenase
slr1934	0.29	0.391	0.76	0.01814	0.29	0.3731	-0.12	0.7352	F	Energy metabolism	Pyruvate dehydrogenase	pyruvate dehydrogenase E1 component: alpha subunit
slr1945	0.35	0.1536	0.73	0.001859	0.31	0.1999	0.26	0.2861	F	Energy metabolism	Glycolysis	2:3-bisphosphoglycerate-independent phosphoglycerate mutase
sll0053	0.11	0.7613	1.07	0.002022	0.34	0.3393	0.48	0.1943	G	Fatty acid: phospholipid and sterol metabolism		biotin carboxylase
sll0418	-1.07	0.00074	-0.75	0.01273	0.45	0.1079	-0.06	0.8368	G	Fatty acid: phospholipid and sterol metabolism		2-methyl-6-phytylbenzoquinone methyltransferase
sll1069	0.17	0.6646	1.4	0.0002665	1.02	0.008063	-0.49	0.2356	G	Fatty acid: phospholipid and sterol metabolism		3-oxoacyl-[acyl-carrier-protein] synthase II
slr0054	0.01	0.9665	0.56	0.06188	-0.56	0.07221	-0.37	0.2582	G	Fatty acid: phospholipid and sterol metabolism		diacylglycerol kinase
ssl2084	0.27	0.5431	1.31	0.002403	0.91	0.03587	0.21	0.6474	G	Fatty acid: phospholipid and sterol metabolism		acyl carrier protein
sll0005	0.34	0.3827	0.59	0.123	0.23	0.5455	-0.47	0.2365	P	Hypothetical		hypothetical protein
sll0051	0.34	0.2828	-1.63	2.28e-06	-1.3	0.000119	0.42	0.1838	P	Hypothetical		hypothetical protein
sll0103	-0.6	0.102	-1.27	0.000591	-0.38	0.3014	0.24	0.5046	P	Hypothetical		hypothetical protein
sll0141	-0.56	0.1485	0.56	0.1214	0.58	0.1084	-0.36	0.3637	P	Hypothetical		hypothetical protein
sll0149	-0.6	0.07967	-0.31	0.3515	0.39	0.2379	-0.06	0.8644	P	Hypothetical		hypothetical protein
sll0173	0.26	0.4954	0.91	0.01421	0.25	0.5003	-0.3	0.4458	P	Hypothetical		virginiamycin B hydrolase: periplasmic protein
sll0180	0.12	0.5994	-0.6	0.01031	-0.4	0.08641	0.2	0.399	P	Hypothetical		hypothetical protein
sll0183	-0.48	0.07089	-1.31	1.67e-06	-0.11	0.6692	-0.01	0.9767	P	Hypothetical		hypothetical protein
sll0208	-0.97	5.61e-06	-1.14	8.63e-08	0.06	0.7751	0.17	0.4166	P	Hypothetical		hypothetical protein
sll0253	0.38	0.3034	-0.94	0.01328	-0.38	0.3126	0.07	0.8486	P	Hypothetical		hypothetical protein
sll0314	-0.85	0.007156	-1.01	0.001163	-0.23	0.4556	-0.35	0.2649	P	Hypothetical		periplasmic protein: function unknown
sll0335	0.05	0.9001	-0.16	0.6899	-1.27	0.002029	-0.05	0.9002	P	Hypothetical		hypothetical protein
sll0470	-0.73	0.01845	-1.06	0.0005873	-0.14	0.6474	-0.21	0.4988	P	Hypothetical		hypothetical protein
sll0498	-1.56	4.18e-06	-2.43	3.33e-12	-0.33	0.2929	-0.11	0.7383	P	Hypothetical		hypothetical protein
sll0524	-0.67	0.06409	-1.19	0.0009779	-0.31	0.367	0.07	0.8488	P	Hypothetical		hypothetical protein
sll0528	0.32	0.3771	0.75	0.03824	-0.49	0.174	-1.1	0.003108	P	Hypothetical		hypothetical protein
sll0543	0.04	0.8908	-1.64	2.25e-06	-0.68	0.03874	0.3	0.349	P	Hypothetical		hypothetical protein
sll0549	-1.15	0.003563	-0.45	0.2261	0.01	0.9768	-0.28	0.4711	P	Hypothetical		hypothetical protein
sll0564	0.47	0.187	1.02	0.003177	-0.24	0.5051	0.28	0.4507	P	Hypothetical		hypothetical protein
sll0577	1.11	0.0008836	1.21	0.0002311	0.84	0.01146	0.62	0.07256	P	Hypothetical		hypothetical protein
sll0584	-0.09	0.7888	-0.41	0.2159	-1.28	0.0002901	-0.46	0.1921	P	Hypothetical		hypothetical protein YCF36
sll0617	-0.17	0.6	-0.86	0.00807	-0.43	0.1846	0.03	0.9145	P	Hypothetical		plasma membrane protein essential for thylakoid formation
sll0639	-0.59	0.04824	-0.94	0.001483	-0.2	0.4801	0.01	0.9849	P	Hypothetical		hypothetical protein
sll0661	0.64	0.005586	0.72	0.001393	-1.07	1.3e-05	-0.86	0.0007518	P	Hypothetical		hypothetical protein YCF35
sll0662	0.56	0.08442	0.61	0.05922	-0.46	0.1639	-0.32	0.3405	P	Hypothetical		4Fe-4S type iron-sulfur protein
sll0749	-0.3	0.437	-1.11	0.004115	-0.41	0.2808	0.11	0.7654	P	Hypothetical		hypothetical protein
sll0822	0.7	0.02339	0.89	0.003593	0.29	0.3548	-0.06	0.8642	P	Hypothetical		hypothetical protein
sll0837	-0.78	0.006593	-1.11	0.0001036	-0.01	0.9816	-0.48	0.09891	P	Hypothetical		periplasmic protein: function unknown
sll0933	0.43	0.2666	0.97	0.01222	0.42	0.2789	-0.16	0.6816	P	Hypothetical		hypothetical protein
sll0944	0.4	0.3235	-1.05	0.01004	-1.65	7.3e-05	-0.06	0.8909	P	Hypothetical		hypothetical protein
sll0995	-1.06	0.00208	-1.6	4.51e-06	-0.23	0.4761	0.2	0.5509	P	Hypothetical		hypothetical protein
sll0997	-0.27	0.3141	-1.53	2.69e-08	-0.89	0.0008655	-0.05	0.8642	P	Hypothetical		hypothetical protein
sll1060	-0.26	0.3561	-0.54	0.0498	0.05	0.8558	0.47	0.08824	P	Hypothetical		hypothetical protein
sll1106	-0.11	0.7468	-1.07	0.002029	-0.69	0.04538	-0.41	0.2356	P	Hypothetical		hypothetical protein
sll1119	0.17	0.594	0.06	0.8621	-1.47	9.98e-06	-0.32	0.3266	P	Hypothetical		hypothetical protein
sll1123	-0.06	0.8611	-1.23	0.001133	0.1	0.7882	0	0.9916	P	Hypothetical		hypothetical protein
sll1150	-0.78	0.01431	-1.02	0.001299	-0.26	0.4093	0.18	0.5667	P	Hypothetical		hypothetical protein
sll1214	0.18	0.443	0.68	0.003917	0.41	0.0827	-0.05	0.8389	P	Hypothetical		hypothetical protein YCF59
sll1219	0.04	0.9233	1.32	0.002964	1.15	0.009419	-0.47	0.3137	P	Hypothetical		hypothetical protein
sll1247	-0.3	0.2731	-1.36	1.24e-06	-1.31	3.17e-06	0.05	0.8504	P	Hypothetical		hypothetical protein
sll1254	-0.51	0.1758	-1.25	0.0011	-0.3	0.4093	-0.27	0.477	P	Hypothetical		hypothetical protein
sll1336	0.28	0.2449	0.87	0.0001715	-0.01	0.9713	-0.02	0.9382	P	Hypothetical		hypothetical protein
sll1355	-0.09	0.7864	-1.65	2.24e-06	-0.84	0.01074	0.29	0.3675	P	Hypothetical		hypothetical protein
sll1414	0.44	0.1893	0.62	0.05524	-0.18	0.5845	-0.4	0.259	P	Hypothetical		hypothetical protein
sll1461	-0.35	0.3124	-0.94	0.007884	0.06	0.8636	-0.05	0.8934	P	Hypothetical		hypothetical protein
sll1512	-0.65	0.06223	-0.89	0.009785	-0.54	0.1144	0.26	0.4447	P	Hypothetical		hypothetical protein
sll1526	0.72	0.0588	1.19	0.001344	0.74	0.04989	0.59	0.131	P	Hypothetical		hypothetical protein
sll1542	-0.14	0.6982	-1.11	0.003719	0.26	0.4715	0.32	0.3925	P	Hypothetical		hypothetical protein
sll1652	-0.29	0.4687	-1.21	0.002414	-1.46	0.0002962	-0.59	0.1438	P	Hypothetical		hypothetical protein
sll1691	-0.35	0.2794	-1.1	0.0007369	-0.12	0.7074	0.36	0.2575	P	Hypothetical		hypothetical protein
sll1692	-0.61	0.06003	-0.94	0.003585	-0.6	0.05682	-0.25	0.4383	P	Hypothetical		hypothetical protein
sll1770	0.12	0.7625	1.28	0.000646	0.84	0.02735	0.15	0.7065	P	Hypothetical		hypothetical protein
sll1774	0.61	0.1206	-1.04	0.01054	-1.1	0.007044	0.08	0.8515	P	Hypothetical		hypothetical protein
sll1825	-0.03	0.9287	-1.15	0.001766	-0.99	0.006949	0.04	0.9043	P	Hypothetical		hypothetical protein
sll1926	0.29	0.3983	-0.9	0.01067	-1.08	0.002454	-0.02	0.9586	P	Hypothetical		hypothetical protein
slr0053	0.59	0.05455	0.86	0.004526	0.1	0.7523	-0.09	0.7908	P	Hypothetical		hypothetical protein
slr0058	-0.38	0.3293	-1.45	0.0003028	0.31	0.4127	0.01	0.9734	P	Hypothetical		hypothetical protein
slr0082	-0.46	0.2651	1.57	0.0001038	1.59	9.15e-05	-0.15	0.7233	P	Hypothetical		hypothetical protein
slr0144	0.52	0.0469	-0.44	0.09397	-0.98	0.0002495	0.11	0.6735	P	Hypothetical		hypothetical protein
slr0146	0.44	0.2901	1.19	0.003697	0.23	0.5873	0.41	0.3365	P	Hypothetical		hypothetical protein
slr0147	0.02	0.9642	1.27	0.0001035	0.5	0.1338	-0.13	0.7188	P	Hypothetical		hypothetical protein
slr0148	0.1	0.7814	1.47	1.53e-05	0.77	0.02666	0.47	0.1904	P	Hypothetical		hypothetical protein
slr0149	0.31	0.3344	1.17	0.0001339	0.65	0.03684	0.33	0.3117	P	Hypothetical		hypothetical protein
slr0217	-0.8	0.03873	-1.62	4.05e-05	0.24	0.5162	0.1	0.7859	P	Hypothetical		hypothetical protein
slr0244	0.32	0.2946	-0.83	0.007209	-0.82	0.007706	0.08	0.8007	P	Hypothetical		hypothetical protein
slr0284	-1.02	0.0003716	-3.13	2.38e-25	-0.87	0.002308	0.2	0.4854	P	Hypothetical		hypothetical protein
slr0287	0.1	0.7783	0.69	0.0399	0.04	0.9128	-0.22	0.5297	P	Hypothetical		hypothetical protein
slr0359	-0.44	0.3073	-0.01	0.9833	0.81	0.05393	-0.23	0.6028	P	Hypothetical		hypothetical protein
slr0373	-0.41	0.1024	-0.69	0.006336	-0.81	0.001353	-0.39	0.1233	P	Hypothetical		hypothetical protein
slr0374	-0.41	0.08455	-0.7	0.003451	-0.67	0.005285	-0.35	0.1496	P	Hypothetical		hypothetical protein
slr0376	-0.37	0.1829	-0.93	0.0007653	-1.68	1.63e-09	-0.8	0.004251	P	Hypothetical		hypothetical protein
slr0420	0.23	0.4831	0.3	0.3453	-0.74	0.02911	-0.51	0.1452	P	Hypothetical		hypothetical protein
slr0445	-0.44	0.2347	-1.44	0.0001304	-0.05	0.8955	0.35	0.3332	P	Hypothetical		hypothetical protein
slr0453	0.02	0.9485	-0.6	0.03188	-0.42	0.1283	0.5	0.07154	P	Hypothetical		hypothetical protein
slr0503	-0.58	0.01791	-0.79	0.001033	0.08	0.7239	0.15	0.5368	P	Hypothetical		hypothetical protein YCF66
slr0565	-0.95	4.83e-05	-1.2	1.62e-07	0.11	0.6261	0	0.9833	P	Hypothetical		hypothetical protein
slr0594	-0.99	0.002431	-1.21	0.0001501	0.06	0.8448	0.12	0.7075	P	Hypothetical		hypothetical protein
slr0630	-1.03	0.00553	-0.85	0.01618	-0.36	0.3037	0.23	0.5036	P	Hypothetical		hypothetical protein
slr0680	0.46	0.1875	-0.16	0.6558	-0.68	0.0599	-0.01	0.9688	P	Hypothetical		hypothetical protein
slr0689	0.1	0.772	0.87	0.008265	0.42	0.2057	-0.06	0.8671	P	Hypothetical		hypothetical protein
slr0692	-0.18	0.5758	-0.51	0.1073	0.36	0.2386	0.14	0.6684	P	Hypothetical		hypothetical protein YCF45
slr0773	0.05	0.9058	1.59	0.0001675	0.78	0.0676	0.07	0.8679	P	Hypothetical		hypothetical protein
slr0789	-0.43	0.2085	-1.35	9.64e-05	-0.46	0.1675	-0.17	0.6072	P	Hypothetical		hypothetical protein
slr0842	-0.32	0.2753	-0.82	0.005228	-0.45	0.1183	-0.26	0.3909	P	Hypothetical		hypothetical protein
slr0845	-0.33	0.3791	-1.11	0.003363	-0.32	0.3823	-0.41	0.2801	P	Hypothetical		hypothetical protein
slr0863	-0.61	0.1034	-0.85	0.02224	0.22	0.5299	-0.09	0.8194	P	Hypothetical		hypothetical protein
slr0869	0.82	0.0103	-0.94	0.005559	-1.42	5.59e-05	0.11	0.7353	P	Hypothetical		hypothetical protein
slr0888	0.18	0.5348	-0.25	0.3762	-1.35	3.75e-06	-0.59	0.04224	P	Hypothetical		hypothetical protein
slr0954	0.32	0.4807	1.41	0.001693	0.85	0.0579	0.13	0.7749	P	Hypothetical		hypothetical protein
slr0959	-0.11	0.7509	0.46	0.1893	-0.54	0.1328	-0.65	0.07844	P	Hypothetical		hypothetical protein
slr0971	-0.84	0.003075	-0.76	0.005533	0.28	0.2904	0.04	0.895	P	Hypothetical		hypothetical protein
slr0975	-0.5	0.08337	-1.28	1.13e-05	0.25	0.3651	0.32	0.2551	P	Hypothetical		hypothetical protein
slr0978	-0.33	0.3156	-1.31	0.0001118	-0.37	0.2523	0.18	0.5735	P	Hypothetical		hypothetical protein
slr1034	0.23	0.5491	-1.37	0.0006605	-0.86	0.02971	0.21	0.5833	P	Hypothetical		hypothetical protein YCF41
slr1050	0.3	0.4116	1.04	0.003634	0.36	0.3162	-0.07	0.8434	P	Hypothetical		hypothetical protein
slr1083	-0.8	0.02556	-1.31	0.0002404	-0.27	0.4273	-0.01	0.9864	P	Hypothetical		hypothetical protein
slr1103	0.47	0.0695	0.05	0.849	-0.31	0.2275	0.34	0.1918	P	Hypothetical		hypothetical protein
slr1220	-0.46	0.1148	-0.01	0.9578	0.6	0.03086	0.27	0.3526	P	Hypothetical		hypothetical protein
slr1236	-1.11	0.001656	-2.37	1.47e-10	-0.44	0.1968	-0.37	0.2887	P	Hypothetical		hypothetical protein
slr1263	0.33	0.3988	1.18	0.001706	0.75	0.04875	-0.04	0.9139	P	Hypothetical		hypothetical protein
slr1275	0.1	0.7752	0.99	0.002328	0.64	0.04975	0.05	0.8853	P	Hypothetical		hypothetical protein
slr1276	0.1	0.7762	0.79	0.0267	0.25	0.4922	-0.5	0.1975	P	Hypothetical		hypothetical protein
slr1315	-0.24	0.5279	-1.48	0.0001763	-0.53	0.1533	0.23	0.5414	P	Hypothetical		hypothetical protein
slr1417	-1.02	0.0001002	-1.4	7.27e-08	-0.21	0.3997	0.05	0.8291	P	Hypothetical		hypothetical protein YCF57
slr1431	0.46	0.09945	1.22	5.39e-06	0.59	0.03247	0.09	0.7661	P	Hypothetical		hypothetical protein
slr1442	-0.2	0.5654	-0.79	0.0212	-0.31	0.3662	0.2	0.5653	P	Hypothetical		hypothetical protein
slr1470	0.12	0.6369	0.6	0.01205	-0.27	0.2827	-0.03	0.9067	P	Hypothetical		hypothetical protein
slr1471	0.34	0.0834	0.89	3.86e-06	-0.09	0.6398	0.06	0.7584	P	Hypothetical		hypothetical protein
slr1495	-0.09	0.8428	0.41	0.3652	0.22	0.6362	-0.82	0.08447	P	Hypothetical		hypothetical protein
slr1512	0.13	0.7498	-0.5	0.2178	-1.06	0.008889	-0.73	0.07311	P	Hypothetical		sodium-dependent bicarbonate transporter
slr1546	0.46	0.1134	1	0.0004838	0.86	0.002786	0.49	0.09512	P	Hypothetical		hypothetical protein
slr1573	0.22	0.5559	1.01	0.004069	0.46	0.1997	-0.61	0.1223	P	Hypothetical		hypothetical protein
slr1593	0.18	0.6624	1.47	0.0002214	-0.09	0.821	-0.05	0.8992	P	Hypothetical		hypothetical protein
slr1608	-1.11	0.006948	-1.12	0.005178	0.29	0.4436	-0.22	0.5818	P	Hypothetical		putative glucose dehydrogenase-B: periplasmic protein
slr1611	-0.87	0.02517	-1.48	0.0001544	-0.09	0.8061	0.39	0.3034	P	Hypothetical		hypothetical protein
slr1612	-0.28	0.3858	-1.28	0.0001406	-0.32	0.3159	0.23	0.474	P	Hypothetical		hypothetical protein
slr1634	0.32	0.2012	-0.73	0.003588	0.01	0.9782	0.57	0.02212	P	Hypothetical		hypothetical protein
slr1648	-0.97	0.0091	-0.37	0.2955	0.57	0.09201	0.16	0.6576	P	Hypothetical		hypothetical protein
slr1676	-0.59	0.08328	0.57	0.07501	-0.54	0.108	-0.87	0.01579	P	Hypothetical		hypothetical protein
slr1686	0.75	0.03733	1.11	0.001423	0.5	0.1609	0.32	0.3853	P	Hypothetical		hypothetical protein
slr1687	0.19	0.6133	1.15	0.001777	0.43	0.2441	-0.48	0.2336	P	Hypothetical		hypothetical protein
slr1712	0.5	0.1902	-0.82	0.03774	-0.73	0.0632	0.08	0.8468	P	Hypothetical		hypothetical protein
slr1753	-0.39	0.2034	-1.38	1.09e-05	-0.24	0.4362	-0.05	0.8717	P	Hypothetical		hypothetical protein
slr1770	-0.9	0.003858	-1.24	5.39e-05	-0.39	0.1857	-0.19	0.5241	P	Hypothetical		hypothetical protein
slr1813	-0.25	0.4939	-1.18	0.001773	-0.13	0.7275	0.09	0.8104	P	Hypothetical		hypothetical protein
slr1815	-0.1	0.782	-1.68	4.23e-06	-0.78	0.02663	-0.24	0.5039	P	Hypothetical		hypothetical protein
slr1819	-0.67	0.02365	-0.48	0.08565	0.26	0.3425	0.04	0.8916	P	Hypothetical		hypothetical protein
slr1821	-0.15	0.6635	-0.01	0.976	1.13	0.0005372	0.27	0.4426	P	Hypothetical		hypothetical protein
slr1847	-0.84	0.03572	-1.12	0.004619	-0.33	0.384	-0.12	0.759	P	Hypothetical		hypothetical protein
slr1851	0.09	0.7531	-0.91	0.002767	-0.83	0.006454	-0.06	0.8357	P	Hypothetical		hypothetical protein
slr1886	-0.54	0.05291	-1.27	6.88e-06	-0.02	0.9407	0.15	0.5906	P	Hypothetical		hypothetical protein
slr1895	-1.08	0.001719	-0.64	0.05045	0.28	0.378	-0.05	0.8852	P	Hypothetical		hypothetical protein
slr1915	0.8	0.07636	-0.27	0.5542	-0.9	0.04888	-0.5	0.2717	P	Hypothetical		hypothetical protein
slr1917	0.14	0.6862	0.91	0.005785	-0.47	0.1862	-0.82	0.03318	P	Hypothetical		hypothetical protein
slr1926	-0.66	0.07306	-0.31	0.3885	0.51	0.1527	-0.05	0.8974	P	Hypothetical		hypothetical protein
slr1949	-0.5	0.1187	-0.71	0.02417	0.08	0.7845	0.27	0.383	P	Hypothetical		hypothetical protein
slr1957	0.05	0.8839	-1.51	5.56e-06	-0.54	0.09698	0	0.9914	P	Hypothetical		hypothetical protein
slr1963	0.72	0.04968	0.18	0.621	-0.37	0.3132	0.21	0.5645	P	Hypothetical		water-soluble carotenoid protein
slr1972	-0.13	0.5985	-0.4	0.1122	0.12	0.6246	0.35	0.1659	P	Hypothetical		hypothetical protein YCF81
slr2144	-1.08	0.0004653	-1.07	0.0003699	0.35	0.2097	0.05	0.8713	P	Hypothetical		periplasmic protein: function unknown
ssl1263	0.5	0.07855	0.62	0.0277	-0.85	0.004079	-1	0.00129	P	Hypothetical		hypothetical protein
ssl1690	-0.49	0.05851	-0.91	0.0004645	-0.13	0.595	-0.03	0.919	P	Hypothetical		hypothetical protein
ssl1911	0.11	0.8093	-0.57	0.1887	0.71	0.1025	0.8	0.06514	P	Hypothetical		glutamine synthetase inactivating factor IF7
ssl3177	-0.05	0.8759	0.8	0.006716	0.03	0.932	-0.71	0.03065	P	Hypothetical		hypothetical protein
ssl3549	-0.16	0.5251	-0.62	0.01366	-0.32	0.2012	0.12	0.6482	P	Hypothetical		hypothetical protein
ssr0109	0.86	0.02067	0.87	0.01643	-0.22	0.5687	-0.09	0.8264	P	Hypothetical		hypothetical protein
ssr0692	-0.06	0.8931	-0.93	0.02968	0.26	0.5355	0.28	0.5047	P	Hypothetical		hypothetical protein
ssr1375	0.47	0.08134	-0.57	0.03964	-0.64	0.01979	-0.07	0.8	P	Hypothetical		hypothetical protein
ssr1425	-0.21	0.577	-0.66	0.07297	0.09	0.7975	0.34	0.3503	P	Hypothetical		hypothetical protein YCF34
ssr2062	0.4	0.1186	-1.06	5.09e-05	-1.19	6.09e-06	0.1	0.6878	P	Hypothetical		hypothetical protein
ssr2130	-0.82	0.04493	0	0.9911	0.87	0.02211	0.57	0.1441	P	Hypothetical		hypothetical protein
ssr2142	-0.48	0.057	-1.35	1.72e-07	-0.13	0.5925	0.24	0.3431	P	Hypothetical		hypothetical protein YCF19
ssr2723	-0.51	0.1695	-1.03	0.005173	-0.63	0.08658	-0.36	0.3244	P	Hypothetical		hypothetical protein
ssr3189	-0.37	0.1592	-0.76	0.003908	-0.15	0.5711	-0.07	0.7833	P	Hypothetical		hypothetical protein
sll0135	0.16	0.7164	1.21	0.005228	1.49	0.0005888	0.18	0.6943	O	Other categories	Other	putative 5x27-methylthioadenosine phosphorylase
sll0163	-0.07	0.7629	-1.08	1.65e-05	-0.55	0.02495	0.24	0.3239	O	Other categories	WD repeat proteins	WD-repeat protein
sll0219	1.65	2.54e-05	1	0.01049	0.5	0.1999	1.23	0.001669	O	Other categories	Other	flavoprotein
sll0222	0.49	0.1767	1.32	0.0001753	0.52	0.1457	-0.27	0.4855	O	Other categories	Other	putative purple acid phosphatase
sll0915	0	0.9947	0.51	0.1192	-0.06	0.8477	-0.41	0.2577	O	Other categories	Other	periplasmic protease
sll0947	-0.13	0.5972	-0.98	5.17e-05	-0.51	0.03287	0.28	0.24	O	Other categories	Adaptations and atypical conditions	light repressed protein A homolog
sll0990	0.51	0.1242	0.32	0.328	-0.51	0.134	-0.07	0.8374	O	Other categories	Other	glutathione-dependent formaldehyde dehydrogenase
sll1369	-0.6	0.1057	-0.39	0.2792	0.69	0.04496	-0.06	0.8613	O	Other categories	Other	putative peptidase
sll1377	-0.86	0.004965	-0.75	0.01189	0.63	0.02923	0.05	0.8696	O	Other categories	Other	probable glycosyltransferase
sll1432	0.22	0.515	-1.34	0.0001827	-0.72	0.0382	0.54	0.1121	O	Other categories	Hydrogenase	putative hydrogenase expression/formation protein HypB
sll1434	-0.61	0.008265	-0.76	0.0008027	-0.04	0.8509	0.27	0.2256	O	Other categories	Drug and analog sensitivity	penicillin-binding protein
sll1513	-0.18	0.5324	-0.79	0.007195	-0.36	0.2224	0.32	0.2669	O	Other categories	Other	c-type cytochrome synthesis protein
sll1621	0.43	0.2882	-0.06	0.8766	-1.01	0.01309	0.02	0.9551	O	Other categories	Other	AhpC/TSA family protein
sll1786	-0.02	0.9429	1.1	0.0004614	0.61	0.05295	-0.17	0.6099	O	Other categories	Other	putative deoxyribonuclease: tatD homolog
slr0298	-0.8	0.04791	-1.62	6.61e-05	-0.84	0.03447	-0.24	0.5485	O	Other categories	Other	FraH protein homolog
slr0338	-0.21	0.5233	0.58	0.05755	0.69	0.02429	-0.48	0.1656	O	Other categories	Other	probable oxidoreductase
slr0604	-0.52	0.0408	-0.63	0.0111	0.1	0.7	0.17	0.4895	O	Other categories	Other	GTP-binding protein
slr0756	-0.21	0.6405	1.03	0.01971	0.83	0.06276	-0.25	0.5937	O	Other categories	Other	circadian clock protein KaiA homolog
slr1198	-0.18	0.4489	-0.89	0.0002563	0.04	0.8583	0.51	0.03292	O	Other categories	Drug and analog sensitivity	antioxidant protein
slr1675	-0.06	0.8937	0.05	0.9149	-0.82	0.06073	-1.17	0.008895	O	Other categories	Hydrogenase	putative hydrogenase expression/formation protein HypA1
slr1916	0.13	0.6732	0.01	0.9848	-0.89	0.005578	-0.59	0.07031	O	Other categories	Other	probable esterase
slr1974	-0.22	0.6169	0.74	0.08657	1.19	0.006062	0.26	0.5495	O	Other categories	Other	GTP binding protein
slr2001	0.38	0.22	0.71	0.01746	-0.35	0.2629	0.23	0.4708	O	Other categories	Adaptations and atypical conditions	cyanophycinase
slr2002	0.07	0.8247	0.69	0.02245	-0.57	0.06157	-0.25	0.4213	O	Other categories	Adaptations and atypical conditions	cyanophycin synthetase
sll0027	0.65	0.09591	1.22	0.001247	0.49	0.2044	0.45	0.2623	H	Photosynthesis and respiration	NADH dehydrogenase	NADH dehydrogenase subunit 4 (involved in constitutive: low affinity CO2 uptake)
sll0199	-0.3	0.1828	-0.65	0.003282	-0.13	0.5557	0.24	0.2753	H	Photosynthesis and respiration	Soluble electron carriers	plastocyanin
sll0226	0.76	0.02427	1.09	0.0008864	0.85	0.009718	0.01	0.9741	H	Photosynthesis and respiration	Photosystem I	photosystem I assembly related protein
sll0258	0.08	0.7341	-0.54	0.02862	-0.28	0.2509	0.26	0.2853	H	Photosynthesis and respiration	Photosystem II	cytochrome c550
sll0629	-0.26	0.4195	-0.95	0.003397	-0.08	0.8115	0.07	0.8333	H	Photosynthesis and respiration	Photosystem I	alternative photosystem I reaction center subunit X
sll0634	-0.15	0.6808	0.48	0.1591	0.38	0.2723	-0.58	0.1326	H	Photosynthesis and respiration	Photosystem I	photosystem I biogenesis protein BtpA
sll0819	-0.21	0.5019	-0.89	0.003589	-0.58	0.05838	0.01	0.9669	H	Photosynthesis and respiration	Photosystem I	photosystem I reaction center subunit III precursor (PSI-F): plastocyanin (cyt c553) docking protein
sll0849	0.07	0.7825	0.24	0.3193	-0.58	0.01652	-0.15	0.5456	H	Photosynthesis and respiration	Photosystem II	photosystem II reaction center D2 protein
sll0928	-0.05	0.8491	-0.59	0.01529	-0.43	0.08062	0.13	0.5924	H	Photosynthesis and respiration	Phycobilisome	allophycocyanin-B
sll0934	-0.63	0.001447	-0.29	0.1329	-0.17	0.3696	0.06	0.7697	H	Photosynthesis and respiration	CO2 fixation	carboxysome formation protein CcmA
sll1029	0.93	0.004475	1.25	8.52e-05	0.7	0.03094	0.2	0.5762	H	Photosynthesis and respiration	CO2 fixation	carbon dioxide concentrating mechanism protein CcmK
sll1030	0.5	0.1482	1.01	0.002589	0.33	0.3376	0.09	0.8053	H	Photosynthesis and respiration	CO2 fixation	carbon dioxide concentrating mechanism protein CcmL: putative carboxysome assembly protein
sll1031	0.02	0.9533	0.93	0.0002357	-0.03	0.9155	-0.02	0.9488	H	Photosynthesis and respiration	CO2 fixation	carbon dioxide concentrating mechanism protein CcmM: putative carboxysome structural protein
sll1316	0.14	0.6538	0.54	0.06517	-0.42	0.1684	-0.31	0.3172	H	Photosynthesis and respiration	Cytochrome b6/f complex	cytochrome b6-f complex iron-sulfur subunit (Rieske iron sulfur protein)
sll1317	0.34	0.2552	0.91	0.001925	0.35	0.2361	0.06	0.8428	H	Photosynthesis and respiration	Cytochrome b6/f complex	apocytochrome f: component of cytochrome b6/f complex
sll1321	0.08	0.7693	0.72	0.00871	0.22	0.4188	-0.2	0.4723	H	Photosynthesis and respiration	ATP synthase	hypothetical protein
sll1322	0.36	0.1083	1.02	2.64e-06	0.28	0.2028	0.05	0.8244	H	Photosynthesis and respiration	ATP synthase	ATP synthase A chain of CF(0)
sll1323	0.59	0.05257	1.22	3.01e-05	0.15	0.6298	0	0.9903	H	Photosynthesis and respiration	ATP synthase	ATP synthase subunit bx27 of CF(0)
sll1324	0.53	0.1654	0.96	0.009623	0.08	0.8311	-0.32	0.4358	H	Photosynthesis and respiration	ATP synthase	ATP synthase B chain (subunit I) of CF(0)
sll1325	0.33	0.3761	1.26	0.0004511	0.2	0.5968	-0.11	0.776	H	Photosynthesis and respiration	ATP synthase	ATP synthase delta chain of CF(1)
sll1326	0.45	0.1156	0.99	0.0004452	-0.13	0.6534	-0.04	0.9024	H	Photosynthesis and respiration	ATP synthase	ATP synthase alpha chain
sll1733	0.49	0.1733	0.29	0.4226	-0.59	0.104	-0.41	0.2634	H	Photosynthesis and respiration	NADH dehydrogenase	NADH dehydrogenase subunit 4 (involved in low CO2-inducible: high affinity CO2 uptake)
sll1867	0.17	0.5352	-0.32	0.2382	-0.72	0.008712	-0.08	0.7718	H	Photosynthesis and respiration	Photosystem II	photosystem II D1 protein
sll1899	0.15	0.7365	0.89	0.03825	-0.11	0.8056	-0.33	0.4524	H	Photosynthesis and respiration	Respiratory terminal oxidases	cytochrome c oxidase folding protein
slr0150	-0.07	0.8748	0.91	0.02386	0.32	0.438	-0.26	0.5503	H	Photosynthesis and respiration	Soluble electron carriers	ferredoxin: petF-like protein
slr0331	-0.04	0.882	-0.53	0.04273	-0.94	0.0003322	-0.18	0.497	H	Photosynthesis and respiration	NADH dehydrogenase	NADH dehydrogenase subunit 4 (involved in photosystem-1 cyclic electron flow)
slr0342	0.51	0.03201	0.61	0.009922	-0.35	0.1524	0.05	0.8279	H	Photosynthesis and respiration	Cytochrome b6/f complex	cytochrome b6
slr0343	0.44	0.07902	0.08	0.7456	-0.75	0.002738	0.05	0.8375	H	Photosynthesis and respiration	Cytochrome b6/f complex	cytochrome b6-f complex subunit 4
slr0737	0.22	0.5144	-0.46	0.165	-0.08	0.8084	0.47	0.1525	H	Photosynthesis and respiration	Photosystem I	photosystem I subunit II
slr0844	-0.46	0.05558	-0.79	0.0009166	-0.31	0.1809	0.01	0.9498	H	Photosynthesis and respiration	NADH dehydrogenase	NADH dehydrogenase subunit 5
slr0927	-0.04	0.8687	-0.66	0.005187	-0.66	0.005302	0.03	0.9087	H	Photosynthesis and respiration	Photosystem II	photosystem II reaction center D2 protein
slr1136	0.62	0.05262	0.39	0.219	-1.19	0.0006802	-0.28	0.41	H	Photosynthesis and respiration	Respiratory terminal oxidases	cytochrome c oxidase subunit II
slr1137	0.66	0.06169	1.21	0.0004374	-0.44	0.2231	-0.12	0.7492	H	Photosynthesis and respiration	Respiratory terminal oxidases	cytochrome c oxidase subunit I
slr1311	0.2	0.4548	-0.44	0.09357	-0.42	0.1078	0.29	0.2646	H	Photosynthesis and respiration	Photosystem II	photosystem II D1 protein
slr1347	0.22	0.4329	0.61	0.02771	0	0.9996	-0.24	0.4184	H	Photosynthesis and respiration	CO2 fixation	beta-type carbonic anhydrase localized in the carboxysome
slr1379	0.25	0.3973	0.7	0.01514	-0.91	0.003153	-0.67	0.03593	H	Photosynthesis and respiration	Respiratory terminal oxidases	quinol oxidase subunit I
slr1380	0.31	0.4328	1.13	0.003173	-0.29	0.4689	-0.08	0.8464	H	Photosynthesis and respiration	Respiratory terminal oxidases	quinol oxidase subunit II
slr1655	-0.13	0.6599	-0.73	0.01003	-0.43	0.1346	0.1	0.7197	H	Photosynthesis and respiration	Photosystem I	photosystem I subunit XI
slr1739	-0.82	0.03661	-1.32	0.0007943	-0.16	0.6684	0.03	0.9297	H	Photosynthesis and respiration	Photosystem II	photosystem II 13 kDa protein homolog
slr2051	0.08	0.7732	-0.57	0.04894	-0.04	0.8818	0.42	0.1431	H	Photosynthesis and respiration	Phycobilisome	phycobilisome rod-core linker polypeptide
sml0002	-0.31	0.351	-0.94	0.005597	-0.37	0.2747	0.06	0.8493	H	Photosynthesis and respiration	Photosystem II	photosystem II PsbX protein
sml0003	-0.06	0.8614	-1.01	0.001548	-0.29	0.3606	0.14	0.6618	H	Photosynthesis and respiration	Photosystem II	photosystem II reaction center M protein
sml0008	-0.17	0.5751	-0.92	0.002769	-0.61	0.04741	0.13	0.6641	H	Photosynthesis and respiration	Photosystem I	photosystem I subunit IX
smr0001	0.24	0.4071	-0.33	0.2626	-0.88	0.003735	-0.09	0.7719	H	Photosynthesis and respiration	Photosystem II	photosystem II PsbT protein
smr0004	-0.16	0.6024	-0.88	0.004356	-0.33	0.2787	0.17	0.5748	H	Photosynthesis and respiration	Photosystem I	photosystem I subunit VIII
smr0006	0.24	0.3475	0.2	0.4225	-0.54	0.0383	0.03	0.8978	H	Photosynthesis and respiration	Photosystem II	cytochrome b559 b subunit
ssl0563	-0.11	0.694	-0.67	0.0124	-0.33	0.2144	0.08	0.7659	H	Photosynthesis and respiration	Photosystem I	photosystem I subunit VII
ssr3451	0.28	0.2723	0.14	0.5748	-0.51	0.04726	-0.02	0.953	H	Photosynthesis and respiration	Photosystem II	cytochrome b559 alpha subunit
sll0757	-0.53	0.02924	-0.81	0.0008115	-0.15	0.5391	0.19	0.4412	I	Purines: pyrimidines: nucleosides: and nucleotides	Purine ribonucleotide biosynthesis	amidophosphoribosyltransferase
sll1443	0.54	0.1133	0.25	0.4641	-0.64	0.07238	-0.06	0.859	I	Purines: pyrimidines: nucleosides: and nucleotides	Pyrimidine ribonucleotide biosynthesis	CTP synthetase
sll1823	-0.03	0.9391	1.14	0.00226	0.51	0.1703	-0.31	0.4244	I	Purines: pyrimidines: nucleosides: and nucleotides	Purine ribonucleotide biosynthesis	adenylosuccinate synthetase
slr0213	0.39	0.1364	0.93	0.0003027	0.36	0.1681	0.06	0.8186	I	Purines: pyrimidines: nucleosides: and nucleotides	Purine ribonucleotide biosynthesis	GMP synthetase
slr0591	-0.42	0.2082	0.31	0.3307	-0.16	0.6291	-0.63	0.0683	I	Purines: pyrimidines: nucleosides: and nucleotides	Purine ribonucleotide biosynthesis	ribonucleoside-diphosphate reductase beta chain
slr1164	0.23	0.4471	0.63	0.0314	-0.42	0.1723	-0.31	0.3451	I	Purines: pyrimidines: nucleosides: and nucleotides	Purine ribonucleotide biosynthesis	ribonucleotide reductase subunit alpha
sll0043	0.25	0.4269	0.97	0.001027	0.39	0.2037	0.28	0.3764	J	Regulatory functions		positive phototaxis protein: homologous to chemotaxis protein CheA: two-component hybrid histidine kinase
sll1124	-0.15	0.6955	0.34	0.3325	1.1	0.001587	0.28	0.452	J	Regulatory functions		two-component sensor histidine kinase: phytochrome-like protein
sll1286	0.58	0.07097	-0.55	0.09776	-0.81	0.01645	-0.02	0.9584	J	Regulatory functions		transcriptional regulator
sll1291	0.14	0.6495	0.14	0.6344	-1.03	0.0011	-0.76	0.01937	J	Regulatory functions		two-component response regulator PatA subfamily
sll1292	0.82	0.02076	0.37	0.2964	-0.39	0.2915	0.44	0.2328	J	Regulatory functions		two-component response regulator CheY subfamily
sll1334	0.2	0.4906	-0.89	0.00271	-0.22	0.4363	0.19	0.5277	J	Regulatory functions		two-component sensor histidine kinase
sll1387	-0.58	0.1188	-1.26	0.0008096	-0.12	0.7319	0.22	0.5558	J	Regulatory functions		serine/threonine protein phosphatase PppA
sll1626	-0.1	0.667	-0.67	0.005558	-0.57	0.01931	-0.01	0.9672	J	Regulatory functions		LexA repressor
sll1670	-0.08	0.8125	0.83	0.01299	0.36	0.2888	-0.69	0.07113	J	Regulatory functions		heat-inducible transcription repressor HrcA homolog
sll1742	0.04	0.9301	1.42	0.0006459	0.83	0.04659	-0.01	0.9828	J	Regulatory functions		transcription antitermination protein NusG
sll1771	0.21	0.5337	0.78	0.01369	0.14	0.6561	-0.08	0.8139	J	Regulatory functions		protein serin-threonin phosphatase
sll1905	-0.86	0.002927	-0.68	0.01465	0.03	0.9035	0.06	0.8435	J	Regulatory functions		two-component hybrid sensor and regulator
slr0073	0.4	0.1263	-0.6	0.02345	-0.71	0.007376	0.16	0.5397	J	Regulatory functions		two-component sensor histidine kinase
slr0322	-0.17	0.4364	-0.67	0.002228	-0.02	0.9138	0.2	0.3616	J	Regulatory functions		two-component hybrid sensor and regulator
slr0473	0.11	0.7407	-1.36	6.37e-05	-0.91	0.007408	0.01	0.9687	J	Regulatory functions		cyanobacterial phytochrome 1: two-component sensor histidine kinase
slr2041	-0.58	0.1034	-0.86	0.01399	0	0.9909	0.18	0.5963	J	Regulatory functions		probable two-component response regulator
slr2104	-0.14	0.7257	-0.99	0.01153	-0.36	0.3574	0.27	0.4883	J	Regulatory functions		two-component hybrid sensor and regulator
sll0184	-0.65	0.06526	-0.95	0.006577	-0.38	0.2683	0.3	0.3843	L	Transcription	RNA synthesis: modification: and DNA transcription	group2 RNA polymerase sigma factor SigC
sll1043	0.1	0.7102	0.8	0.002318	0.67	0.01136	0.18	0.5031	L	Transcription	RNA synthesis: modification: and DNA transcription	polyribonucleotide nucleotidyltransferase
sll1689	0.15	0.5974	-0.81	0.005145	-0.79	0.006691	-0.36	0.2206	L	Transcription	RNA synthesis: modification: and DNA transcription	group2 RNA polymerase sigma factor SigE
sll1787	0.38	0.2243	1.29	2.3e-05	0.58	0.05703	-0.32	0.3068	L	Transcription	RNA synthesis: modification: and DNA transcription	RNA polymerase beta subunit
sll1818	0.05	0.8816	1.46	2.15e-05	0.83	0.01569	-0.36	0.3142	L	Transcription	RNA synthesis: modification: and DNA transcription	RNA polymerase alpha subunit
sll2012	0.65	0.06687	2.22	6.41e-11	0.21	0.5554	-0.62	0.1136	L	Transcription	RNA synthesis: modification: and DNA transcription	group2 RNA polymerase sigma factor SigD
slr0083	0.11	0.7904	0.9	0.02525	1.32	0.0009997	0.1	0.8085	L	Transcription	RNA synthesis: modification: and DNA transcription	RNA helicase Light
slr0653	-0.33	0.1987	-0.14	0.5756	1.05	1.8e-05	0.27	0.2802	L	Transcription	RNA synthesis: modification: and DNA transcription	principal RNA polymerase sigma factor SigA
slr0743	-0.34	0.3826	0.42	0.2495	0.75	0.03923	-0.03	0.9441	L	Transcription	RNA synthesis: modification: and DNA transcription	similar to N utilization substance protein
slr1469	0.26	0.3769	0.74	0.01099	0	0.9977	-0.51	0.1015	L	Transcription	RNA synthesis: modification: and DNA transcription	protein subunit of ribonuclease P (RNase P)
slr1564	0.09	0.7273	-0.66	0.01342	-0.75	0.005263	0.08	0.7717	L	Transcription	RNA synthesis: modification: and DNA transcription	group 3 RNA polymerase sigma factor
sll0020	-0.69	0.01054	-1.09	4.87e-05	-0.42	0.1207	0.14	0.614	M	Translation	Degradation of proteins: peptides: and glycopeptides	ATP-dependent Clp protease ATPase subunit
sll0179	-0.95	0.01329	-0.1	0.7846	0.93	0.008765	-0.51	0.185	M	Translation	Aminoacyl tRNA synthetases and tRNA modification	glutamyl-tRNA synthetase
sll0227	0.08	0.7967	0.96	0.0007685	0.44	0.1312	0.14	0.6577	M	Translation	Protein modification and translation factors	peptidyl-prolyl cis-trans isomerase B: periplasmic protein
sll0517	-0.29	0.5263	0.88	0.048	1.07	0.01674	-0.13	0.7783	M	Translation	Nucleoproteins	putative RNA binding protein
sll0534	-0.32	0.2455	-0.03	0.8949	0.47	0.06732	0.01	0.9664	M	Translation	Degradation of proteins: peptides: and glycopeptides	ATP-dependent Clp protease proteolytic subunit 2
sll0754	-0.38	0.2743	-0.75	0.03152	0.49	0.1369	-0.21	0.5566	M	Translation	Ribosomal proteins: synthesis and modification	ribosome binding factor A
sll0767	0.21	0.6012	1.22	0.002062	0.82	0.03797	-0.18	0.651	M	Translation	Ribosomal proteins: synthesis and modification	50S ribosomal protein L20
sll0830	0.39	0.2227	-0.9	0.005341	-0.97	0.002801	0.39	0.226	M	Translation	Protein modification and translation factors	elongation factor EF-G
sll0927	0.41	0.2005	1.4	3.3e-06	1.23	4.99e-05	0.53	0.09906	M	Translation	Aminoacyl tRNA synthetases and tRNA modification	S-adenosylmethionine synthetase
sll1096	0.51	0.03665	1.19	5.83e-07	0.14	0.5729	-0.08	0.7464	M	Translation	Ribosomal proteins: synthesis and modification	30S ribosomal protein S12
sll1097	0.2	0.5942	1.39	0.0001419	0.67	0.06942	-0.13	0.7368	M	Translation	Ribosomal proteins: synthesis and modification	30S ribosomal protein S7
sll1101	0.47	0.1996	1.21	0.0005404	0.95	0.007095	0.41	0.2711	M	Translation	Ribosomal proteins: synthesis and modification	30S ribosomal protein S10
sll1120	0.08	0.7724	0.78	0.004099	0.2	0.484	-0.09	0.7504	M	Translation	Nucleoproteins	chromosome segregation protein SMC1
sll1260	0.05	0.8832	0.83	0.006851	0.52	0.08714	0	0.9995	M	Translation	Ribosomal proteins: synthesis and modification	30S ribosomal protein S2
sll1343	0.6	0.08599	1.23	0.0002583	-0.13	0.712	-0.55	0.1554	M	Translation	Degradation of proteins: peptides: and glycopeptides	aminopeptidase
sll1427	-0.95	0.0002245	-0.51	0.0375	0.28	0.2396	0.11	0.6659	M	Translation	Degradation of proteins: peptides: and glycopeptides	protease
sll1679	-1.16	0.0002683	-0.58	0.05518	0.28	0.3429	-0.33	0.2856	M	Translation	Degradation of proteins: peptides: and glycopeptides	periplasmic protease HhoA
sll1740	0.39	0.1567	0.69	0.0103	0.44	0.1024	-0.32	0.2513	M	Translation	Ribosomal proteins: synthesis and modification	50S ribosomal protein L19
sll1743	-0.38	0.248	1.13	0.0002561	0.5	0.1109	-0.03	0.9217	M	Translation	Ribosomal proteins: synthesis and modification	50S ribosomal protein L11
sll1744	0.13	0.5777	0.67	0.003836	0.36	0.1171	0.06	0.809	M	Translation	Ribosomal proteins: synthesis and modification	50S ribosomal protein L1
sll1799	-0.05	0.8699	0.91	0.003347	0.47	0.1354	-0.24	0.4463	M	Translation	Ribosomal proteins: synthesis and modification	50S ribosomal protein L3
sll1800	0.26	0.3774	0.89	0.002365	0.43	0.1432	-0.14	0.6453	M	Translation	Ribosomal proteins: synthesis and modification	50S ribosomal protein L4
sll1801	0.25	0.3864	0.73	0.009537	0.07	0.8058	-0.08	0.7778	M	Translation	Ribosomal proteins: synthesis and modification	50S ribosomal protein L23
sll1802	0.11	0.7007	0.79	0.004744	0.02	0.9467	-0.05	0.8664	M	Translation	Ribosomal proteins: synthesis and modification	50S ribosomal protein L2
sll1804	0.19	0.5663	0.96	0.003199	0.14	0.6657	-0.05	0.8755	M	Translation	Ribosomal proteins: synthesis and modification	30S ribosomal protein S3
sll1807	-0.02	0.9673	0.75	0.04696	-0.09	0.8074	-0.27	0.505	M	Translation	Ribosomal proteins: synthesis and modification	50S ribosomal protein L24
sll1808	0.21	0.5276	1.02	0.001645	-0.11	0.7379	-0.23	0.4966	M	Translation	Ribosomal proteins: synthesis and modification	50S ribosomal protein L5
sll1809	0.6	0.1062	0.96	0.00753	-0.03	0.9378	-0.05	0.9034	M	Translation	Ribosomal proteins: synthesis and modification	30S ribosomal protein S8
sll1810	0.14	0.6758	0.66	0.04204	-0.17	0.6157	-0.49	0.1675	M	Translation	Ribosomal proteins: synthesis and modification	50S ribosomal protein L6
sll1816	0.11	0.8056	1.57	0.0002002	0.95	0.0244	-0.33	0.4397	M	Translation	Ribosomal proteins: synthesis and modification	30S ribosomal protein S13
sll1817	-0.07	0.8711	1.63	7.56e-05	1.06	0.01013	-0.5	0.241	M	Translation	Ribosomal proteins: synthesis and modification	30S ribosomal protein S11
sll1819	-0.17	0.5325	0.71	0.005407	-0.16	0.5426	-0.66	0.02194	M	Translation	Ribosomal proteins: synthesis and modification	50S ribosomal protein L17
sll1820	-0.05	0.863	0.55	0.05288	-0.2	0.4898	-0.43	0.1768	M	Translation	Aminoacyl tRNA synthetases and tRNA modification	tRNA pseudouridine synthase 1
sll1821	0.06	0.8483	0.47	0.1396	-0.16	0.6237	-0.56	0.11	M	Translation	Ribosomal proteins: synthesis and modification	50S ribosomal protein L13
sll1822	-0.27	0.4286	0.62	0.05058	-0.35	0.2952	0.03	0.929	M	Translation	Ribosomal proteins: synthesis and modification	30S ribosomal protein S9
sll1967	-0.2	0.5603	-0.09	0.7794	0.85	0.008185	0.27	0.4248	M	Translation	Ribosomal proteins: synthesis and modification	probable RNA methyltransferase
slr0257	-0.77	0.002922	-1.49	9.22e-09	0.15	0.5559	0.33	0.1953	M	Translation	Degradation of proteins: peptides: and glycopeptides	periplasmic carboxyl-terminal protease
slr0434	0.12	0.6739	0.5	0.063	-0.04	0.8893	-0.28	0.3411	M	Translation	Protein modification and translation factors	elongation factor P
slr0535	-0.17	0.4765	-0.82	0.0009309	0.11	0.6477	0.24	0.3319	M	Translation	Degradation of proteins: peptides: and glycopeptides	protease
slr0557	0.13	0.6413	0.62	0.01966	0.14	0.5948	-0.21	0.4607	M	Translation	Aminoacyl tRNA synthetases and tRNA modification	valyl-tRNA synthetase
slr0955	-0.14	0.7918	1.51	0.003973	1.02	0.05205	-0.17	0.7393	M	Translation	Aminoacyl tRNA synthetases and tRNA modification	probable tRNA/rRNA methyltransferase
slr1105	0.02	0.954	0.8	0.002717	0.83	0.001867	0	0.9971	M	Translation	Protein modification and translation factors	GTP-binding protein TypA/BipA homolog
slr1228	-0.08	0.8146	0.74	0.02369	0.2	0.5377	-0.18	0.6082	M	Translation	Protein modification and translation factors	peptide-chain-release factor 3
slr1549	-0.95	0.001499	-0.78	0.00608	0.12	0.6599	0.04	0.8899	M	Translation	Protein modification and translation factors	polypeptide deformylase
slr1808	0.67	0.01809	1.09	7.73e-05	0.2	0.4781	0.11	0.7204	M	Translation	Aminoacyl tRNA synthetases and tRNA modification	transfer RNA-Gln reductase
slr1894	-0.65	0.03952	-0.84	0.007357	-0.16	0.6117	0.13	0.6784	M	Translation	Nucleoproteins	probable DNA-binding stress protein
slr1984	-0.37	0.2161	0.38	0.1828	0.78	0.00525	-0.03	0.9144	M	Translation	Ribosomal proteins: synthesis and modification	nucleic acid-binding protein: 30S ribosomal protein S1 homolog
sml0006	0.14	0.7143	0.81	0.02648	0.1	0.7889	-0.42	0.2659	M	Translation	Ribosomal proteins: synthesis and modification	50S ribosomal protein L36
ssl1426	0.27	0.5168	1.01	0.01331	0.8	0.04984	-0.07	0.8734	M	Translation	Ribosomal proteins: synthesis and modification	50S ribosomal protein L35
ssl1784	0.75	0.007711	1.27	4.3e-06	0.55	0.04841	0.19	0.5143	M	Translation	Ribosomal proteins: synthesis and modification	30S ribosomal protein S15
ssl3436	0.32	0.3607	0.77	0.02038	-0.42	0.2334	-0.36	0.3341	M	Translation	Ribosomal proteins: synthesis and modification	50S ribosomal protein L29
ssr0482	0.34	0.2689	0.71	0.01938	-0.02	0.9566	-0.29	0.356	M	Translation	Ribosomal proteins: synthesis and modification	30S ribosomal protein S16
ssr1480	-0.66	0.09657	-0.12	0.764	0.77	0.05092	0.15	0.7038	M	Translation	Nucleoproteins	putative RNA-binding protein
sll0556	0.37	0.2276	1.13	0.0001601	0.66	0.03086	-0.15	0.6342	N	Transport and binding proteins		Na+/H+ antiporter
sll0764	0.24	0.5525	0.61	0.1289	-0.43	0.2894	-0.52	0.2213	N	Transport and binding proteins		urea transport system ATP-binding protein
sll0771	-0.38	0.2442	-1.03	0.001687	-0.41	0.2003	-0.31	0.3444	N	Transport and binding proteins		glucose transport protein
sll1017	-0.33	0.3639	0.17	0.6219	-0.72	0.04726	-0.92	0.01372	N	Transport and binding proteins		ammonium/methylammonium permease
sll1087	0.25	0.4387	0.85	0.00556	0.38	0.2232	0.09	0.7753	N	Transport and binding proteins		similar to sodium/glucose cotransporter
sll1270	-0.14	0.71	1.19	0.001468	-0.38	0.313	-0.51	0.1875	N	Transport and binding proteins		periplasmic substrate-binding and integral membrane protein of the ABC-type Bgt permease for basic amino acids and glutamine BgtB
sll1450	0.56	0.1661	1.89	2.34e-06	-0.52	0.2058	-0.24	0.558	N	Transport and binding proteins		nitrate/nitrite transport system substrate-binding protein
sll1451	0.86	0.05031	1.74	6.75e-05	-0.08	0.8579	0.06	0.8952	N	Transport and binding proteins		nitrate/nitrite transport system permease protein
sll1452	0.35	0.3746	1.16	0.003276	-0.65	0.1016	-0.68	0.09152	N	Transport and binding proteins		nitrate/nitrite transport system ATP-binding protein
sll1453	0.55	0.1985	0.98	0.02145	-0.66	0.1279	-0.29	0.5024	N	Transport and binding proteins		nitrate/nitrite transport system ATP-binding protein
sll1878	0.17	0.4977	-0.08	0.7557	-0.62	0.01438	0.08	0.764	N	Transport and binding proteins		iron(III)-transport ATP-binding protein
sll1920	-1.01	0.001041	-1.48	1.4e-06	-0.15	0.5981	0.21	0.4837	N	Transport and binding proteins		copper-transporting P-type ATPase PacS
slr0040	-0.36	0.3697	-0.13	0.7508	-0.98	0.01455	-1.49	0.0002565	N	Transport and binding proteins		bicarbonate transport system substrate-binding protein
slr0041	-0.12	0.7765	0.22	0.6074	-1.32	0.002121	-1.11	0.01075	N	Transport and binding proteins		bicarbonate transport system permease protein
slr0251	-0.65	0.07448	0.48	0.1544	0.65	0.05067	0.05	0.8932	N	Transport and binding proteins		ATP-binding protein of ABC transporter
slr0447	-0.22	0.4995	0.89	0.005111	-0.37	0.2436	-0.39	0.2261	N	Transport and binding proteins		periplasmic protein: ABC-type urea transport system substrate-binding protein
slr0559	-0.41	0.1488	0.36	0.1726	-0.04	0.8774	-0.4	0.1714	N	Transport and binding proteins		periplasmic binding protein of ABC transporter for natural amino acids
slr0678	-1.33	0.0001636	-0.97	0.003494	0.18	0.5772	-0.2	0.559	N	Transport and binding proteins		biopolymer transport ExbD like protein
slr0817	-0.17	0.6919	0.79	0.05225	0.98	0.01574	-0.53	0.2117	N	Transport and binding proteins		salicylate biosynthesis isochorismate synthase
slr0822	-0.67	0.03037	-0.87	0.004768	0.02	0.9349	-0.03	0.9185	N	Transport and binding proteins		cation-transporting P-type ATPase PacL
slr1113	-0.71	0.0277	-1.3	6.94e-05	-0.67	0.03381	-0.28	0.3799	N	Transport and binding proteins		ATP-binding protein of ABC transporter
slr1200	-0.59	0.1532	1.13	0.004393	-0.74	0.07246	-0.96	0.02417	N	Transport and binding proteins		urea transport system permease protein
slr1201	-0.35	0.4226	1.62	9.55e-05	0.48	0.2591	-0.71	0.1112	N	Transport and binding proteins		urea transport system permease protein
slr1735	-0.23	0.5089	-0.91	0.007922	-0.61	0.07548	0.06	0.8618	N	Transport and binding proteins		ATP-binding subunit of the ABC-type Bgt permease for basic amino acids and glutamine
slr1950	-0.68	0.04069	-0.84	0.01078	0.15	0.6405	0.22	0.4916	N	Transport and binding proteins		copper-transporting P-type ATPase CtaA
slr2131	0.51	0.1165	0.07	0.8368	-0.42	0.2072	0.08	0.806	N	Transport and binding proteins		RND multidrug efflux transporter
sll0022	0.56	0.1058	-0.92	0.01222	-0.27	0.4509	0.52	0.1409	Z	Unknown		unknown protein
sll0048	0.04	0.884	-0.78	0.004525	-0.28	0.2961	0.27	0.319	Z	Unknown		unknown protein
sll0188	-0.81	0.003636	-0.11	0.6866	0.48	0.07155	0.31	0.2501	Z	Unknown		unknown protein
sll0241	0.21	0.5417	-0.65	0.06163	-0.34	0.3302	0.42	0.2198	Z	Unknown		unknown protein
sll0327	0.47	0.1309	0.35	0.252	-0.52	0.09748	-0.2	0.5368	Z	Unknown		unknown protein
sll0376	0.52	0.08912	-0.82	0.009048	-1.36	2.56e-05	-0.14	0.6543	Z	Unknown		unknown protein
sll0426	-0.26	0.459	-1.38	0.0001136	-0.48	0.1724	0.11	0.762	Z	Unknown		unknown protein
sll0518	0.6	0.09097	1.82	7.88e-08	1.2	0.0004584	0.34	0.3469	Z	Unknown		unknown protein
sll0588	-0.27	0.4064	-1.41	2.71e-05	-0.14	0.6623	0.5	0.1224	Z	Unknown		unknown protein
sll0623	-0.77	0.004899	-1.27	3.7e-06	-0.26	0.3172	-0.3	0.2619	Z	Unknown		unknown protein
sll0843	-0.33	0.3782	-1.18	0.001576	-0.9	0.01553	-0.07	0.8489	Z	Unknown		unknown protein
sll0847	-0.58	0.0521	-1.15	0.0001277	-0.23	0.4346	-0.31	0.299	Z	Unknown		unknown protein
sll0980	-0.41	0.2006	-1.04	0.001362	-0.53	0.09482	-0.04	0.8997	Z	Unknown		unknown protein
sll0982	-0.95	0.003359	-1.15	0.0003223	-0.59	0.05764	0.23	0.453	Z	Unknown		unknown protein
sll1265	0.83	0.0001923	0.93	2.11e-05	0.74	0.0007359	0.63	0.006392	Z	Unknown		unknown protein
sll1267	-0.41	0.1871	0.16	0.5911	0.74	0.0145	0.31	0.3157	Z	Unknown		unknown protein
sll1268	-0.29	0.322	-1.2	4.59e-05	-0.79	0.00616	-0.25	0.387	Z	Unknown		unknown protein
sll1273	0.17	0.6279	-0.74	0.03531	0.18	0.5832	0.36	0.2959	Z	Unknown		unknown protein
sll1338	-0.01	0.9802	-0.72	0.003876	-0.53	0.0325	0.06	0.8234	Z	Unknown		unknown protein
sll1426	-0.86	0.009594	-0.38	0.2276	0.39	0.214	-0.31	0.3369	Z	Unknown		unknown protein
sll1687	-0.15	0.6669	-0.65	0.06971	0.55	0.1045	0.46	0.1887	Z	Unknown		unknown protein
sll1739	-0.66	0.06502	-0.31	0.3608	0.38	0.2539	0	0.9963	Z	Unknown		unknown protein
sll1862	0.33	0.2219	0.57	0.02968	-1.1	9.51e-05	-0.69	0.0179	Z	Unknown		unknown protein
sll1863	0.16	0.6703	0.51	0.159	-0.87	0.02241	-0.63	0.1075	Z	Unknown		unknown protein
sll1882	0.41	0.2639	-1.08	0.003639	-1.33	0.0003809	0.08	0.8264	Z	Unknown		unknown protein
sll1885	0.64	0.06853	0.95	0.005732	0.35	0.3198	0.06	0.8687	Z	Unknown		unknown protein
sll1891	-0.33	0.2582	-1.75	1.86e-08	-0.03	0.9042	-0.07	0.8219	Z	Unknown		unknown protein
slr0145	0.07	0.8642	0.83	0.03324	-0.3	0.4515	0.25	0.5369	Z	Unknown		unknown protein
slr0226	0.48	0.1084	-0.4	0.1923	-0.65	0.03412	0.18	0.5501	Z	Unknown		unknown protein
slr0442	1.2	3.89e-05	1.71	3.88e-09	0.05	0.8555	0.45	0.1287	Z	Unknown		unknown protein
slr0579	-0.48	0.1592	-1.56	7.45e-06	-0.58	0.0794	-0.13	0.7069	Z	Unknown		unknown protein
slr0582	-0.74	0.04002	-1.1	0.002047	-0.36	0.2957	-0.32	0.3751	Z	Unknown		unknown protein
slr0587	0.42	0.1525	-0.15	0.6215	-1.08	0.0004089	-0.21	0.4876	Z	Unknown		unknown protein
slr0602	-0.25	0.5105	-0.88	0.0202	-0.13	0.7171	0.15	0.6875	Z	Unknown		unknown protein
slr0617	-0.47	0.1639	-0.8	0.01731	0.29	0.3617	0.3	0.3699	Z	Unknown		unknown protein
slr0654	-0.06	0.8184	0.06	0.8045	-0.84	0.002155	-0.74	0.009636	Z	Unknown		unknown protein
slr0708	0.33	0.3689	0.11	0.7745	-1.11	0.004476	-0.07	0.8512	Z	Unknown		periplasmic protein: function unknown
slr1079	-0.22	0.5464	-0.93	0.01124	0.19	0.5773	0.04	0.9177	Z	Unknown		unknown protein
slr1082	-0.71	0.04982	-0.86	0.01469	0.05	0.8836	0.23	0.5161	Z	Unknown		unknown protein
slr1232	-0.31	0.4902	-1.46	0.001265	-0.81	0.07212	-0.13	0.7797	Z	Unknown		unknown protein
slr1253	-0.16	0.6498	-1.18	0.001002	-0.28	0.4201	0.09	0.7956	Z	Unknown		unknown protein
slr1437	0.37	0.2488	-1.45	2.45e-05	-1.94	8.94e-08	0.04	0.9132	Z	Unknown		unknown protein
slr1505	-0.41	0.1755	-0.71	0.01771	0.18	0.5297	0.22	0.4656	Z	Unknown		unknown protein
slr1544	0.11	0.7661	1.68	2.5e-06	-0.17	0.6608	-0.81	0.04694	Z	Unknown		unknown protein
slr1788	0.52	0.09938	0.08	0.8015	-0.67	0.04154	-0.24	0.47	Z	Unknown		unknown protein
slr1809	-1.18	0.0001867	-1.52	1.28e-06	-0.02	0.9546	0.04	0.8928	Z	Unknown		unknown protein
slr1829	0.43	0.2298	-0.87	0.01921	-1.16	0.002187	0.28	0.4399	Z	Unknown		putative poly(3-hydroxyalkanoate) synthase component
slr1855	0.95	0.006865	1.42	2.68e-05	0.95	0.006059	0.37	0.3152	Z	Unknown		unknown protein
slr1968	0.05	0.8784	-0.73	0.02888	0.01	0.9788	0.17	0.5973	Z	Unknown		unknown protein
slr2015	-0.59	0.1045	-0.66	0.0625	-1.21	0.00108	-0.35	0.3324	Z	Unknown		type 4 pilin-like protein: essential for motility
ssl1533	0.33	0.2638	-2.03	4.94e-10	-1.06	0.0005355	0.22	0.4622	Z	Unknown		unknown protein
ssl2501	-1.28	3.91e-06	-1.51	4.78e-08	-0.19	0.4822	-0.1	0.7164	Z	Unknown		unknown protein
ssl3769	-0.39	0.3502	0.83	0.03889	1.07	0.007281	-0.13	0.7633	Z	Unknown		unknown protein
ssr1038	-0.28	0.4885	-1.05	0.009806	0.39	0.3231	0.18	0.6493	Z	Unknown		unknown protein
