# Supplementary material for: Roles of Close Homologues SigB and SigD in Heat and High Light Acclimation of the Cyanobacterium Synechocystis sp. PCC 6803
Source: Life (Basel). 2022 Jan 21;12(2):162. doi: 10.3390/life12020162 (PMC8875361; doi:10.3390/life12020162)
Supplement: Supplementary file 1 [file life-12-00162-s001.zip › Supplemental Table S3.xlsx]

## Sheet: All
Supplemental Table S3. A list of genes whose expression is significantly different (p<0.05) compared to the control strain in at least of the mutant strains after 1 h treatment at photosynthetic photon flux density of 750 mmol m-2s-1.
sll_code	DsigB/CS	p value	DsigBCE/CS	p value	DsigCDE/CS	p value	DsigD/CS	p value		Category.1	Category.2	description
sll0065	0.26	0.3669	-0.32	0.2558	0.63	0.03242	0.31	0.3051	A	Amino acid biosynthesis	Branched chain family	acetolactate synthase small subunit
sll0080	-0.26	0.239	-0.72	0.0008083	-0.44	0.05497	0.09	0.6778	A	Amino acid biosynthesis	Glutamate family / Nitrogen assimilation	N-acetyl-gamma-glutamyl-phosphate reductase
sll0373	-0.08	0.8265	0.22	0.5329	0.88	0.01767	0.37	0.3259	A	Amino acid biosynthesis	Glutamate family / Nitrogen assimilation	gamma-glutamyl phosphate reductase
sll0450	-2.18	1.47e-10	-2.47	1.06e-13	-0.89	0.007057	-0.96	0.003862	A	Amino acid biosynthesis	Glutamate family / Nitrogen assimilation	cytochrome b subunit of nitric oxide reductase
sll0902	-0.2	0.5308	-0.05	0.8669	0.76	0.01912	0.5	0.1298	A	Amino acid biosynthesis	Glutamate family / Nitrogen assimilation	ornithine carbamoyltransferase
sll1027	0.3	0.1832	0.25	0.2701	-0.66	0.009664	-0.26	0.296	A	Amino acid biosynthesis	Glutamate family / Nitrogen assimilation	NADH-dependent glutamate synthase small subunit
sll1112	0.49	0.1014	-0.27	0.3643	-1.27	0.0002017	-0.39	0.2282	A	Amino acid biosynthesis	Aromatic amino acid family	3-dehydroquinate dehydratase
sll1363	0.08	0.7628	0.07	0.7688	0.86	0.0006963	0.54	0.03543	A	Amino acid biosynthesis	Branched chain family	ketol-acid reductoisomerase
sll1444	-1.06	0.001522	-0.42	0.1829	0.61	0.05724	0.42	0.1923	A	Amino acid biosynthesis	Branched chain family	3-isopropylmalate dehydratase small subunit
sll1470	0.04	0.8678	0.03	0.9007	0.56	0.01966	0.67	0.00442	A	Amino acid biosynthesis	Branched chain family	3-isopropylmalate dehydratase large subunit
sll1502	0.03	0.8557	-0.04	0.8509	-1.02	6.41e-07	-0.53	0.007887	A	Amino acid biosynthesis	Glutamate family / Nitrogen assimilation	NADH-dependent glutamate synthase large subunit
sll1688	-0.38	0.1555	0.38	0.1506	0.39	0.1506	-0.57	0.03627	A	Amino acid biosynthesis	Aspartate family	threonine synthase
sll1883	-0.03	0.916	0	0.9911	0.81	0.004667	0.91	0.00141	A	Amino acid biosynthesis	Glutamate family / Nitrogen assimilation	arginine biosynthesis bifunctional protein ArgJ
sll1908	-0.48	0.01736	-0.83	2.54e-05	0.15	0.4747	-0.06	0.7696	A	Amino acid biosynthesis	Serine family / Sulfur assimilation	D-3-phosphoglycerate dehydrogenase
sll1981	0.17	0.4162	0.13	0.5332	-0.92	4.65e-05	-0.79	0.0004072	A	Amino acid biosynthesis	Branched chain family	acetolactate synthase
slr0212	-0.09	0.6352	0.11	0.5649	-0.46	0.02702	-0.67	0.001503	A	Amino acid biosynthesis	Aspartate family	5-methyltetrahydrofolate--homocysteine methyltransferase
slr0288	0.06	0.8807	-0.42	0.2701	-0.41	0.3093	0.73	0.05962	A	Amino acid biosynthesis	Glutamate family / Nitrogen assimilation	glutamate--ammonia ligase
slr0543	0.31	0.09462	0.46	0.01239	-0.56	0.006816	-0.72	0.0005927	A	Amino acid biosynthesis	Aromatic amino acid family	tryptophan synthase beta subunit
slr0585	-0.56	0.04972	-0.06	0.8211	0.61	0.0313	0.65	0.01969	A	Amino acid biosynthesis	Glutamate family / Nitrogen assimilation	argininosuccinate synthetase
slr0710	-0.11	0.6893	0.09	0.7355	0.99	0.0004908	0.52	0.075	A	Amino acid biosynthesis	Glutamate family / Nitrogen assimilation	glutamate dehydrogenase (NADP+)
slr0963	0.15	0.4267	0.49	0.007872	0.15	0.4668	-0.12	0.5526	A	Amino acid biosynthesis	Serine family / Sulfur assimilation	ferredoxin-sulfite reductase
slr1133	-0.15	0.6919	0.67	0.06704	1.23	0.001182	0.41	0.2986	A	Amino acid biosynthesis	Glutamate family / Nitrogen assimilation	L-argininosuccinate lyase
slr1165	-0.19	0.6041	0.72	0.03794	1.5	2.05e-05	-0.14	0.7102	A	Amino acid biosynthesis	Serine family / Sulfur assimilation	sulfate adenylyltransferase
slr1756	-0.28	0.2055	-0.21	0.3335	0.52	0.02021	0.71	0.001379	A	Amino acid biosynthesis	Glutamate family / Nitrogen assimilation	glutamate--ammonia ligase
slr1848	-0.54	0.04284	-0.83	0.001518	-0.02	0.9364	0.25	0.3411	A	Amino acid biosynthesis	Aromatic amino acid family	histidinol dehydrogenase
ssl0707	-0.3	0.2182	-0.98	6.19e-05	0.09	0.7045	0.24	0.3306	A	Amino acid biosynthesis	Glutamate family / Nitrogen assimilation	nitrogen regulatory protein P-II
sll0017	-0.1	0.7079	0.03	0.8968	0.81	0.002799	0.4	0.1467	B	Biosynthesis of cofactors: prosthetic groups: and carriers	Cobalamin: heme: phycobilin and porphyrin	glutamate-1-semialdehyde aminomutase
sll0622	-0.18	0.6516	0.43	0.2491	0.52	0.1821	-0.97	0.02259	B	Biosynthesis of cofactors: prosthetic groups: and carriers	Quinolinate	quinolinate synthetase
sll1057	-0.57	0.07454	-0.95	0.002803	-0.63	0.06758	0.07	0.832	B	Biosynthesis of cofactors: prosthetic groups: and carriers	Thioredoxin: glutaredoxin: and glutathione	thioredoxin M
sll1091	0.12	0.7471	-0.79	0.02741	-0.89	0.01367	-0.69	0.05797	B	Biosynthesis of cofactors: prosthetic groups: and carriers	Cobalamin: heme: phycobilin and porphyrin	geranylgeranyl hydrogenase
sll1184	0.21	0.5821	-1.12	0.004172	-0.58	0.142	0.62	0.113	B	Biosynthesis of cofactors: prosthetic groups: and carriers	Cobalamin: heme: phycobilin and porphyrin	heme oxygenase
sll1468	0.37	0.2235	0.99	0.0006384	0.78	0.01099	0.15	0.6406	B	Biosynthesis of cofactors: prosthetic groups: and carriers	Carotenoid	beta-carotene hydroxylase
sll1501	-0.12	0.7044	-0.99	0.001637	-1.61	3.1e-06	-0.88	0.007777	B	Biosynthesis of cofactors: prosthetic groups: and carriers	Cobalamin: heme: phycobilin and porphyrin	cobyrinic acid a:c-diamide synthase
sll1536	0.24	0.4517	-0.48	0.1282	-0.74	0.02277	-0.53	0.09934	B	Biosynthesis of cofactors: prosthetic groups: and carriers	Molybdopterin	molybdopterin biosynthesis MoeB protein
sll1545	-0.21	0.5681	0.18	0.6134	0.73	0.04534	0.19	0.6123	B	Biosynthesis of cofactors: prosthetic groups: and carriers	Thioredoxin: glutaredoxin: and glutathione	glutathione S-transferase
sll1894	0.2	0.4666	0.37	0.1636	-0.19	0.5102	-0.36	0.2038	B	Biosynthesis of cofactors: prosthetic groups: and carriers	Riboflavin	riboflavin biosynthesis protein RibA
slr0118	0	0.9931	0.33	0.1075	-0.2	0.3604	-0.37	0.09423	B	Biosynthesis of cofactors: prosthetic groups: and carriers	Thiamin	thiamine biosynthesis protein ThiC
slr0618	-0.19	0.5547	-0.63	0.04369	-1.06	0.002133	-0.11	0.7251	B	Biosynthesis of cofactors: prosthetic groups: and carriers	Cobalamin: heme: phycobilin and porphyrin	cobyric acid synthase
slr0623	-0.5	0.1545	-1.57	7.05e-06	-0.72	0.04156	0.24	0.4885	B	Biosynthesis of cofactors: prosthetic groups: and carriers	Thioredoxin: glutaredoxin: and glutathione	thioredoxin
slr0749	0.65	0.1994	-0.63	0.2156	-1.03	0.04288	-0.04	0.9402	B	Biosynthesis of cofactors: prosthetic groups: and carriers	Cobalamin: heme: phycobilin and porphyrin	light-independent protochlorophyllide reductase iron protein subunit ChlL
slr0772	0.27	0.5878	-1.39	0.005807	-1.63	0.001242	-0.6	0.2361	B	Biosynthesis of cofactors: prosthetic groups: and carriers	Cobalamin: heme: phycobilin and porphyrin	light-independent protochlorophyllide reductase subunit ChlB
slr0940	-0.29	0.4473	0.81	0.0329	0.23	0.5501	-0.88	0.02762	B	Biosynthesis of cofactors: prosthetic groups: and carriers	Carotenoid	zeta-carotene desaturase
slr1055	0.02	0.907	0.42	0.01571	-0.99	1.46e-07	-0.72	0.0001175	B	Biosynthesis of cofactors: prosthetic groups: and carriers	Cobalamin: heme: phycobilin and porphyrin	magnesium protoporphyrin IX chelatase subunit H
slr1171	0.38	0.1212	-0.02	0.9461	-0.94	0.0006683	-0.68	0.01176	B	Biosynthesis of cofactors: prosthetic groups: and carriers	Thioredoxin: glutaredoxin: and glutathione	glutathione peroxidase-like NADPH peroxidase:glutathione peroxidase
slr1239	0.43	0.2358	-1.13	0.002168	-1.51	9.55e-05	0.55	0.1375	B	Biosynthesis of cofactors: prosthetic groups: and carriers	Nicotinate and nicotinamide	pyridine nucleotide transhydrogenase alpha subunit
slr1254	-0.34	0.3749	0.69	0.06743	0.82	0.03093	-0.25	0.5158	B	Biosynthesis of cofactors: prosthetic groups: and carriers	Carotenoid	phytoene dehydrogenase (phytoene desaturase)
slr1255	-0.35	0.1871	0.44	0.08512	0.58	0.03118	-0.03	0.9009	B	Biosynthesis of cofactors: prosthetic groups: and carriers	Carotenoid	phytoene synthase
slr1293	-0.46	0.1558	0.24	0.4363	-0.16	0.6408	-0.86	0.01422	B	Biosynthesis of cofactors: prosthetic groups: and carriers	Carotenoid	similar to phytoene dehydrogenase
slr1300	0.14	0.5482	0.5	0.02884	-0.71	0.004531	-1.07	2.92e-05	B	Biosynthesis of cofactors: prosthetic groups: and carriers	Menaquinone and ubiquinone	similar to 2-octaprenyl-6-methoxyphenol hydroxylase
slr1364	-0.07	0.8113	0.29	0.3323	1.08	0.0004402	0.28	0.3887	B	Biosynthesis of cofactors: prosthetic groups: and carriers	Biotin	biotin synthetase
slr1518	0.57	0.1296	0.6	0.1034	1.23	0.001232	0.79	0.04351	B	Biosynthesis of cofactors: prosthetic groups: and carriers	Menaquinone and ubiquinone	phylloquinone biosynthesis protein: probable 1:4-dihydroxy-2-naphthoic acid phytyltransferase
slr1706	0.57	0.1102	0.1	0.7751	-0.43	0.2696	-0.52	0.181	B	Biosynthesis of cofactors: prosthetic groups: and carriers	Others	dihydroflavonol 4-reductase
slr1887	-0.06	0.8429	-0.21	0.445	0.92	0.001242	0.63	0.02961	B	Biosynthesis of cofactors: prosthetic groups: and carriers	Cobalamin: heme: phycobilin and porphyrin	porphobilinogen deaminase (hydroxymethylbilane synthase: preuroporphyrinogen synthase)
slr1992	-0.36	0.2619	-0.41	0.1946	0.67	0.03385	0.4	0.208	B	Biosynthesis of cofactors: prosthetic groups: and carriers	Thioredoxin: glutaredoxin: and glutathione	glutathione peroxidase-like NADPH peroxidase
ssr2061	-0.42	0.1853	0.17	0.5857	0.44	0.1732	0.08	0.8085	B	Biosynthesis of cofactors: prosthetic groups: and carriers	Thioredoxin: glutaredoxin: and glutathione	glutaredoxin
sll0083	-0.41	0.183	0.15	0.6133	0.54	0.07619	0.35	0.2609	C	Cell envelope	Surface polysaccharides: lipopolysaccharides and antigens	phosphoheptose isomerase
sll1213	-0.31	0.2053	0.09	0.7105	0.42	0.09364	0.14	0.5862	C	Cell envelope	Surface polysaccharides: lipopolysaccharides and antigens	GDP-fucose synthetase
sll1535	0.26	0.1234	-0.01	0.9328	-0.46	0.009579	-0.42	0.01883	C	Cell envelope	Surface polysaccharides: lipopolysaccharides and antigens	putative sugar transferase
slr0017	-0.85	1.02e-05	-0.55	0.003014	0.56	0.003008	0.31	0.1036	C	Cell envelope	Murein sacculus and peptidoglycan	UDP-N-acetylglucosamine 1-carboxyvinyltransferase
slr0528	0.23	0.5259	0.75	0.02936	1.25	0.000452	0.59	0.1129	C	Cell envelope	Murein sacculus and peptidoglycan	UDP-N-acetylmuramoylalanyl-D-glutamate--2: 6-diaminopimelate ligase
slr0583	0.14	0.6678	0.48	0.1256	1.21	0.0002127	0.19	0.5905	C	Cell envelope	Surface polysaccharides: lipopolysaccharides and antigens	similar to GDP-fucose synthetase
slr0624	-0.37	0.2786	0.07	0.8308	0.09	0.8048	0.6	0.08003	C	Cell envelope	Murein sacculus and peptidoglycan	UDP-N-acetylglucosamine 2-epimerase
slr0809	-0.33	0.349	0.14	0.6726	0.68	0.05574	0.02	0.9533	C	Cell envelope	Surface polysaccharides: lipopolysaccharides and antigens	dTDP-glucose 4:6-dehydratase
slr0993	-0.12	0.6521	0.39	0.1446	0.7	0.009028	0.47	0.08125	C	Cell envelope	Membranes: lipoproteins: and porins	putative peptidase
slr1227	-0.39	0.06036	-0.11	0.5632	0.41	0.04663	-0.11	0.5905	C	Cell envelope	Membranes: lipoproteins: and porins	chloroplastic outer envelope membrane protein homolog
slr1351	-0.34	0.3845	0.59	0.1118	1.53	4.53e-05	0.26	0.5011	C	Cell envelope	Murein sacculus and peptidoglycan	UDP-N-acetylmuramoylalanyl-D-glutamyl-2 6-diaminopimelate--D-alanyl-D-alanine ligase
slr1423	-0.2	0.3836	-0.3	0.1925	0.66	0.00484	0.39	0.09939	C	Cell envelope	Murein sacculus and peptidoglycan	UDP-N-acetylmuramate-alanine ligase
slr1424	0.51	0.1561	0.32	0.3688	1.09	0.002898	0.65	0.08462	C	Cell envelope	Surface polysaccharides: lipopolysaccharides and antigens	UDP-N-acetylenolpyruvoylglucosamine reductase
slr1744	-0.4	0.05716	-0.03	0.8974	0.33	0.1214	0	0.9989	C	Cell envelope	Murein sacculus and peptidoglycan	N-acetylmuramoyl-L-alanine amidase: periplasmic protein
slr1746	-0.19	0.4831	0.02	0.9322	1.18	6.15e-06	0.68	0.01064	C	Cell envelope	Murein sacculus and peptidoglycan	glutamate racemase
sll0040	-0.18	0.3854	-0.54	0.008396	-0.76	0.0006045	-0.63	0.004361	D	Cellular processes	Chemotaxis	positive phototaxis protein: homologous to chemotaxis protein CheW
sll0041	0.27	0.2943	0.23	0.368	-0.92	0.0005443	-0.7	0.008163	D	Cellular processes	Chemotaxis	phytochrome-like photoreceptor protein for positive phototaxis: homologous to methyl-accepting chemotaxis protein
sll0204	0.1	0.7708	0.48	0.1447	-0.29	0.4219	-0.42	0.249	D	Cellular processes	Cell division	glucose inhibited division protein
sll0289	-0.54	0.1429	0	0.9894	0.71	0.0488	-0.29	0.4523	D	Cellular processes	Cell division	septum site-determining protein MinD
sll0533	0.28	0.2521	0.56	0.01836	0.79	0.00144	0.12	0.6299	D	Cellular processes	Protein and peptide secretion	trigger factor
sll0616	-0.11	0.6191	0.37	0.07902	0.67	0.002131	-0.04	0.8678	D	Cellular processes	Protein and peptide secretion	preprotein translocase SecA subunit
sll0897	-0.05	0.8416	0.63	0.01492	0.66	0.01373	-0.44	0.1184	D	Cellular processes	Chaperones	DnaJ protein: heat shock protein 40: molecular chaperone
sll1181	-0.07	0.7529	-0.06	0.7855	0.43	0.05684	0.75	0.0007613	D	Cellular processes	Cell killing	similar to hemolysin secretion protein
sll1384	0.57	0.05555	-0.08	0.7807	-0.68	0.03263	0.05	0.8832	D	Cellular processes	Chaperones	similar to DnaJ protein
sll1463	0.15	0.4352	0	0.9831	0.65	0.001306	0.41	0.04608	D	Cellular processes	Cell division	cell division protein FtsH
sll1514	-0.55	0.2437	-1.11	0.01869	-0.22	0.6456	0.17	0.7144	D	Cellular processes	Chaperones	16.6 kDa small heat shock protein: molecular chaperone
sll1694	-0.08	0.626	0.17	0.3175	1.62	1.78e-21	1.16	9.07e-12	D	Cellular processes	Chemotaxis	pilin polypeptide PilA1
sll1932	-0.43	0.06302	-0.13	0.5711	0.43	0.05915	0.04	0.8698	D	Cellular processes	Chaperones	DnaK protein
sll1980	-0.65	0.01238	-0.85	0.0008826	-0.05	0.8501	0.1	0.6952	D	Cellular processes	Detoxification	thiol:disulfide interchange protein TrxA
sll1988	0.13	0.6353	-0.03	0.9192	-1.15	0.0002933	-0.67	0.02687	D	Cellular processes	Chaperones	33 kDa chaperonin
slr0161	0.1	0.6719	-0.04	0.8496	-0.9	0.0004801	-0.03	0.9126	D	Cellular processes	Chemotaxis	twitching motility protein PilT
slr0774	-0.04	0.9025	0.26	0.4477	0.96	0.005616	0.28	0.4323	D	Cellular processes	Protein and peptide secretion	protein-export membrane protein SecD
slr0904	-0.29	0.2491	-0.32	0.1933	0.59	0.01844	0.44	0.08115	D	Cellular processes	Transformation	competence protein ComM homolog
slr1044	-0.32	0.143	-0.04	0.8439	0.34	0.1207	0.19	0.3778	D	Cellular processes	Chemotaxis	methyl-accepting chemotaxis protein: required for the biogenesis of thick pilli
slr1377	0.28	0.3238	0.29	0.284	-0.57	0.06729	-0.14	0.6352	D	Cellular processes	Protein and peptide secretion	leader peptidase I (signal peptidase I)
slr1531	-0.47	0.06241	-0.23	0.3478	0.29	0.262	-0.22	0.4115	D	Cellular processes	Protein and peptide secretion	signal recognition particle protein
slr1747	-0.47	0.2085	0.45	0.2198	-0.33	0.3782	-0.88	0.02174	D	Cellular processes	Cell killing	cell death suppressor protein Lls1 homolog
slr1929	0.22	0.5449	0.11	0.7539	-0.83	0.03013	-0.04	0.9091	D	Cellular processes	Chemotaxis	type 4 pilin-like protein
slr2102	0.15	0.4645	0.31	0.132	-0.75	0.001549	-1.04	1.59e-05	D	Cellular processes	Cell division	cell division protein FtsY
ssl3335	0.68	0.02974	-0.21	0.5074	-0.36	0.2681	-0.07	0.8364	D	Cellular processes	Protein and peptide secretion	preprotein translocase SecE subunit
sll0158	-0.12	0.6515	0.64	0.01312	0.52	0.04988	-0.37	0.1837	E	Central intermediary metabolism	Polysaccharides and glycoproteins	1:4-alpha-glucan branching enzyme
sll0220	1.43	3.37e-05	1.26	0.0002703	0.24	0.4977	0.6	0.08359	E	Central intermediary metabolism	Amino sugars	L-glutamine:D-fructose-6-P amidotransferase
sll0945	-0.39	0.2658	-0.19	0.572	0.79	0.02204	0.46	0.1889	E	Central intermediary metabolism	Polysaccharides and glycoproteins	glycogen synthase
sll1356	0.16	0.6555	-0.64	0.07891	-0.65	0.09854	0.44	0.232	E	Central intermediary metabolism	Polysaccharides and glycoproteins	glycogen phosphorylase
sll1393	0.05	0.8542	0.5	0.04777	0.71	0.007368	-0.07	0.8146	E	Central intermediary metabolism	Polysaccharides and glycoproteins	glycogen (starch) synthase
sll1676	-0.28	0.3828	0.65	0.03264	0.72	0.02625	0.15	0.6576	E	Central intermediary metabolism	Polysaccharides and glycoproteins	4-alpha-glucanotransferase
slr0237	0.68	0.0177	0.38	0.1846	-0.4	0.2176	0.12	0.6883	E	Central intermediary metabolism	Polysaccharides and glycoproteins	glycogen operon protein GlgX homolog
slr1176	-0.03	0.9082	0.55	0.03824	1.35	7.14e-07	0.43	0.1316	E	Central intermediary metabolism	Polysaccharides and glycoproteins	glucose-1-phosphate adenylyltransferase
sll0569	-0.47	0.1038	-0.11	0.6912	0.42	0.1453	-0.13	0.6559	K2	DNA replication: restriction: modification: recombination: and repair		RecA gene product
sll2005	-0.12	0.6115	0.27	0.2583	0.67	0.005434	0.21	0.3894	K2	DNA replication: restriction: modification: recombination: and repair		DNA gyrase B subunit [Contains: Ssp gyrB intein]
slr0854	0.2	0.4866	-0.03	0.9284	-0.38	0.2407	-0.88	0.008773	K2	DNA replication: restriction: modification: recombination: and repair		DNA photolyase
slr0915	-0.11	0.5883	-1.06	7.7e-08	-1	4.34e-07	-0.62	0.001856	K2	DNA replication: restriction: modification: recombination: and repair		putative endonuclease [encoded in trnfM-intron: 2791054 - 2791708]
slr0965	0.16	0.5995	0.42	0.1415	0.28	0.3623	-0.57	0.08674	K2	DNA replication: restriction: modification: recombination: and repair		DNA polymerase III beta subunit
slr1689	0.05	0.8712	-0.82	0.01203	-0.33	0.3262	0.32	0.3399	K2	DNA replication: restriction: modification: recombination: and repair		formamidopyrimidine-DNA glycosylase
slr2058	0.12	0.5424	0.66	0.0006406	-0.53	0.01277	-0.42	0.0474	K2	DNA replication: restriction: modification: recombination: and repair		DNA topoisomerase I
sll0887	0.25	0.2542	0.55	0.01107	-0.66	0.006679	-1.02	4.76e-05	K2	DNA replication: restriction: modification: recombination: and repair	PmbA homolog	putative modulator of DNA gyrase
sll0329	-0.02	0.9196	-0.89	2.57e-05	-0.69	0.003284	0.72	0.0006443	F	Energy metabolism	Pentose phosphate pathway	6-phosphogluconate dehydrogenase
sll0404	0.13	0.5695	0.34	0.1269	-0.99	0.0001794	-1.2	7.86e-06	F	Energy metabolism	Glycolate pathway	glycolate oxidase subunit GlcD
sll0807	-0.71	0.005433	-0.71	0.005271	0.12	0.6364	-0.03	0.9129	F	Energy metabolism	Pentose phosphate pathway	pentose-5-phosphate-3-epimerase
sll0823	0.41	0.2253	0.67	0.04302	1	0.003993	0.7	0.04691	F	Energy metabolism	TCA cycle	probable succinate dehydrogenase iron-sulfur protein
sll1023	0.38	0.264	0.64	0.05144	-0.04	0.9233	-0.35	0.3457	F	Energy metabolism	TCA cycle	succinyl-CoA synthetase beta chain
sll1070	-0.15	0.377	-0.34	0.04113	0.19	0.2441	0.19	0.2651	F	Energy metabolism	Pentose phosphate pathway	transketolase
sll1178	-0.2	0.5401	0.55	0.07334	0.63	0.05739	-0.1	0.7783	F	Energy metabolism	Amino acids and amines	probable carbamoyl transferase
sll1212	-0.09	0.7257	0.48	0.06401	0.77	0.003771	0.07	0.7939	F	Energy metabolism	Sugars	GDP-mannose 4:6-dehydratase
sll1498	-0.31	0.2973	-0.31	0.2704	0.7	0.01653	0.42	0.1568	F	Energy metabolism	Amino acids and amines	carbamoyl-phosphate synthase small chain
slr0293	-0.22	0.5301	0.73	0.03697	0.3	0.4035	-0.25	0.4807	F	Energy metabolism	Amino acids and amines	glycine dehydrogenase
slr0301	-0.16	0.729	-1.44	0.002115	-1.5	0.001658	0.22	0.6435	F	Energy metabolism	Pyruvate and acetyl-CoA metabolism	phosphoenolpyruvate synthase
slr0394	-0.08	0.7771	-0.19	0.4715	1.14	1.93e-05	1	0.0001847	F	Energy metabolism	Glycolysis	phosphoglycerate kinase
slr0752	-0.42	0.09821	-0.05	0.8211	0.64	0.01032	0.04	0.8884	F	Energy metabolism	Glycolysis	enolase
slr0943	0.01	0.9675	0.36	0.188	-0.59	0.06445	-0.48	0.1287	F	Energy metabolism	Glycolysis	fructose-bisphosphate aldolase: class I
slr1096	0.08	0.7698	0.46	0.06456	0.88	0.0006929	0.55	0.03793	F	Energy metabolism	Pyruvate dehydrogenase	dihydrolipoamide dehydrogenase
slr1233	-0.04	0.8763	0.18	0.4805	-0.34	0.2237	-0.73	0.01217	F	Energy metabolism	TCA cycle	succinate dehydrogenase flavoprotein subunit
slr1705	0.66	0.001995	0.48	0.02381	-0.92	0.0001903	-1.07	1.67e-05	F	Energy metabolism	Amino acids and amines	aspartoacylase
slr1734	-0.1	0.7053	-0.27	0.3054	-0.55	0.05505	0.35	0.1883	F	Energy metabolism	Pentose phosphate pathway	glucose 6-phosphate dehydrogenase assembly protein
slr1793	0.06	0.7893	-0.76	0.001645	-1.64	6.9e-09	0.44	0.07122	F	Energy metabolism	Pentose phosphate pathway	transaldolase
slr1945	0.09	0.7039	0.49	0.02832	1.59	1.51e-12	1.02	7.96e-06	F	Energy metabolism	Glycolysis	2:3-bisphosphoglycerate-independent phosphoglycerate mutase
sll0053	-0.38	0.2487	0.1	0.7376	0.71	0.02775	0.11	0.7416	G	Fatty acid: phospholipid and sterol metabolism		biotin carboxylase
sll0330	-1.1	0.0002538	-0.46	0.1092	-0.58	0.05918	-0.88	0.004723	G	Fatty acid: phospholipid and sterol metabolism		sepiapterine reductase
sll0541	-0.29	0.2565	0.19	0.4652	0.6	0.01988	0.24	0.3607	G	Fatty acid: phospholipid and sterol metabolism		acyl-lipid desaturase (delta 9)
sll1069	0.54	0.04701	0.61	0.02037	0.92	0.0009654	0.05	0.8726	G	Fatty acid: phospholipid and sterol metabolism		3-oxoacyl-[acyl-carrier-protein] synthase II
slr0574	0.17	0.643	0.61	0.08462	-0.9	0.01969	-0.86	0.02498	G	Fatty acid: phospholipid and sterol metabolism		cytochrome P450
slr0776	-0.16	0.5815	-0.18	0.531	0.72	0.01505	0.46	0.1213	G	Fatty acid: phospholipid and sterol metabolism		UDP-3-o-[3-hydroxymyristoyl] glucosamine n-acyltransferase
slr1020	-0.24	0.2024	-0.26	0.1633	0.81	1.79e-05	0.49	0.01007	G	Fatty acid: phospholipid and sterol metabolism		sulfolipid biosynthesis protein SqdB
slr1350	-0.15	0.5617	0.4	0.1056	-0.23	0.3759	-0.64	0.01444	G	Fatty acid: phospholipid and sterol metabolism		acyl-lipid desaturase (delta 12)
sll0005	0.23	0.2595	0.29	0.1449	-1.07	7.56e-06	-1.44	5.89e-09	P	Hypothetical		hypothetical protein
sll0033	0	0.9902	0.49	0.1106	-1.09	0.003108	-1.04	0.004582	P	Hypothetical		carotene isomerase
sll0063	0.57	0.04665	0.48	0.09043	-0.56	0.0832	-0.48	0.1363	P	Hypothetical		hypothetical protein
sll0096	0.7	0.04405	0.47	0.1745	-0.8	0.04702	-0.82	0.03938	P	Hypothetical		hypothetical protein
sll0141	-0.45	0.1562	0.65	0.03654	-0.12	0.7009	-0.52	0.1064	P	Hypothetical		hypothetical protein
sll0147	-0.14	0.6481	-0.27	0.3817	0.68	0.02992	0.11	0.7443	P	Hypothetical		hypothetical protein
sll0154	-0.3	0.2254	-0.42	0.08093	0.11	0.6811	0.21	0.4052	P	Hypothetical		hypothetical protein
sll0157	-0.51	0.1814	0.6	0.1037	0	0.9933	-0.53	0.1806	P	Hypothetical		hypothetical protein
sll0178	0.21	0.486	-0.18	0.5449	-0.29	0.3591	-0.82	0.01369	P	Hypothetical		hypothetical protein
sll0180	0.04	0.8979	-0.43	0.1513	-0.45	0.1426	0.38	0.2126	P	Hypothetical		hypothetical protein
sll0183	-0.16	0.4483	-0.34	0.1054	-0.12	0.5904	0.24	0.2752	P	Hypothetical		hypothetical protein
sll0185	-0.6	0.05819	-0.26	0.4128	-0.14	0.6608	0.31	0.3217	P	Hypothetical		hypothetical protein
sll0218	1.64	5.2e-05	1.95	1.59e-06	0.55	0.1807	0.94	0.02121	P	Hypothetical		hypothetical protein
sll0297	0.14	0.5589	0.29	0.2232	-0.28	0.2571	-0.61	0.01648	P	Hypothetical		hypothetical protein
sll0319	-0.32	0.2424	-0.11	0.677	0.44	0.1105	0.43	0.1179	P	Hypothetical		periplasmic protein: function unknown
sll0381	-0.21	0.4461	-0.78	0.004142	-0.39	0.1754	0.25	0.3633	P	Hypothetical		hypothetical protein
sll0470	-0.8	0.0006526	-0.34	0.1349	0.08	0.7482	-0.14	0.5543	P	Hypothetical		hypothetical protein
sll0529	-0.15	0.6516	0.22	0.4879	0.93	0.004269	0.46	0.1608	P	Hypothetical		hypothetical protein
sll0544	0.44	0.1859	-0.08	0.8149	-0.61	0.104	-0.24	0.5158	P	Hypothetical		hypothetical protein
sll0549	-0.41	0.2253	0.36	0.2779	0.31	0.3612	-0.55	0.1181	P	Hypothetical		hypothetical protein
sll0564	-0.44	0.2028	0.6	0.07077	0.14	0.6812	-0.53	0.1348	P	Hypothetical		hypothetical protein
sll0577	-0.04	0.8951	0.03	0.9325	0.79	0.0101	0.27	0.3994	P	Hypothetical		hypothetical protein
sll0584	-0.03	0.9138	-0.14	0.5961	-2.22	4.09e-10	-0.88	0.003399	P	Hypothetical		hypothetical protein YCF36
sll0585	0.01	0.9648	0.1	0.7093	-0.96	0.00276	-0.73	0.01934	P	Hypothetical		hypothetical protein
sll0661	0.09	0.6967	-0.22	0.3297	-1.37	3.39e-08	-2.07	1.27e-15	P	Hypothetical		hypothetical protein YCF35
sll0662	0.17	0.5019	-0.6	0.01783	-0.82	0.001782	-1.43	1.27e-07	P	Hypothetical		4Fe-4S type iron-sulfur protein
sll0691	0.17	0.6591	0.52	0.1458	1.47	6.11e-05	0.56	0.1504	P	Hypothetical		hypothetical protein
sll0735	-0.3	0.4341	0.21	0.5552	0.87	0.01981	0.2	0.5961	P	Hypothetical		hypothetical protein
sll0749	-0.37	0.2785	-0.09	0.7733	0.53	0.1172	0.33	0.3348	P	Hypothetical		hypothetical protein
sll0822	-0.01	0.9572	0.23	0.3484	1.04	4.33e-05	0.42	0.1089	P	Hypothetical		hypothetical protein
sll0867	-0.31	0.3696	0.36	0.2607	-0.69	0.06537	-0.73	0.05052	P	Hypothetical		hypothetical protein
sll0877	-0.05	0.8632	-0.33	0.2362	-1.11	0.0004652	-0.65	0.03217	P	Hypothetical		hypothetical protein
sll1025	0.15	0.5804	0.26	0.3134	-0.45	0.1211	-0.76	0.01075	P	Hypothetical		hypothetical protein
sll1053	-0.08	0.7098	0.54	0.01311	0.03	0.882	-0.33	0.1507	P	Hypothetical		hypothetical protein
sll1054	-0.04	0.9158	0.34	0.2973	-0.22	0.5364	-0.63	0.09032	P	Hypothetical		hypothetical protein
sll1060	-0.66	0.01982	-0.17	0.5275	0.11	0.6987	0.49	0.07732	P	Hypothetical		hypothetical protein
sll1071	-0.01	0.9764	0.83	0.02323	0.72	0.05623	-0.23	0.5591	P	Hypothetical		hypothetical protein
sll1119	-0.38	0.3059	-0.77	0.0365	-0.53	0.1655	0.89	0.01504	P	Hypothetical		hypothetical protein
sll1123	0.24	0.5222	-0.26	0.4856	-0.11	0.7933	1.34	0.0003734	P	Hypothetical		hypothetical protein
sll1155	0.02	0.9298	-0.46	0.054	-1.67	7.73e-10	-0.97	0.0001563	P	Hypothetical		hypothetical protein
sll1193	0.1	0.7603	-0.26	0.4367	-1.07	0.003551	-1.07	0.003356	P	Hypothetical		hypothetical protein
sll1214	0.43	0.07923	-0.12	0.6196	-1.1	1.08e-05	-0.94	0.000162	P	Hypothetical		hypothetical protein YCF59
sll1242	0.37	0.07631	0.54	0.007226	-0.59	0.01062	-0.78	0.0007593	P	Hypothetical		hypothetical protein
sll1247	0.1	0.7544	-0.46	0.1388	-1.12	0.0008227	-0.12	0.7168	P	Hypothetical		hypothetical protein
sll1280	0.66	0.03962	0.88	0.005017	-0.59	0.1062	-0.64	0.08005	P	Hypothetical		hypothetical protein
sll1350	0.12	0.7464	0.64	0.07353	-0.63	0.1187	-0.85	0.03724	P	Hypothetical		hypothetical protein
sll1414	0.46	0.1272	0.52	0.07915	0.06	0.8604	-0.43	0.1804	P	Hypothetical		hypothetical protein
sll1541	-0.5	0.1346	0.64	0.04855	0.5	0.1295	-0.81	0.01892	P	Hypothetical		hypothetical protein
sll1542	-0.24	0.4694	-0.79	0.01726	0.18	0.5889	-0.38	0.2811	P	Hypothetical		hypothetical protein
sll1680	-0.03	0.8991	0.41	0.1069	0.05	0.8603	-0.59	0.03856	P	Hypothetical		hypothetical protein
sll1691	-0.14	0.6164	-0.44	0.1049	0.34	0.23	0.03	0.9283	P	Hypothetical		hypothetical protein
sll1697	-0.14	0.6481	0.23	0.4272	-0.65	0.03822	-0.89	0.005117	P	Hypothetical		hypothetical protein
sll1722	-1.12	0.0119	-1.39	0.001628	-1.05	0.02022	-0.64	0.1544	P	Hypothetical		hypothetical protein
sll1752	0.3	0.3308	-0.13	0.656	-1.24	0.0002709	-0.69	0.03397	P	Hypothetical		hypothetical protein
sll1769	0.11	0.7512	0.88	0.009506	0.55	0.1338	-0.37	0.3347	P	Hypothetical		hypothetical protein
sll1770	0.22	0.4162	0.91	0.000645	-0.11	0.708	-0.46	0.1142	P	Hypothetical		hypothetical protein
sll1825	-0.41	0.1743	-0.98	0.001166	-0.84	0.01299	0.19	0.544	P	Hypothetical		hypothetical protein
sll1832	0.11	0.6507	0.09	0.7013	0.69	0.004001	0.63	0.008679	P	Hypothetical		hypothetical protein
sll1835	-0.22	0.5177	0.5	0.1269	0.91	0.007401	-0.12	0.7477	P	Hypothetical		periplasmic protein: function unknown
sll1898	0.43	0.1514	0.38	0.1889	-0.66	0.04804	-0.61	0.06647	P	Hypothetical		hypothetical protein
sll1906	-0.11	0.6789	-0.12	0.6463	-1.06	0.001011	-1.4	2.63e-05	P	Hypothetical		hypothetical protein
sll1911	-0.2	0.5608	0.29	0.3941	-0.09	0.8015	-0.67	0.0613	P	Hypothetical		hypothetical protein
sll1934	-0.06	0.8834	0.45	0.2326	-1.37	0.001286	-1.03	0.01374	P	Hypothetical		hypothetical protein
sll1938	0.27	0.4039	-0.13	0.6782	-0.73	0.04484	-0.34	0.329	P	Hypothetical		hypothetical protein
sll1961	-0.51	0.1461	0.36	0.2747	0.55	0.1135	-0.14	0.7028	P	Hypothetical		hypothetical protein
sll2013	-0.07	0.8899	0.64	0.19	-2.16	1.32e-05	-2.02	4.73e-05	P	Hypothetical		hypothetical protein
slr0011	-0.11	0.5458	0.09	0.6166	0.94	6.24e-08	0.96	3.43e-08	P	Hypothetical		possible Rubisco chaperonin
slr0013	0.35	0.3547	0.29	0.4325	1.12	0.003298	0.89	0.02162	P	Hypothetical		hypothetical protein
slr0031	0.03	0.9064	0.4	0.1135	-0.76	0.008137	-1	0.0005853	P	Hypothetical		hypothetical protein
slr0039	-0.19	0.5505	0.36	0.2515	0.99	0.002042	-0.25	0.466	P	Hypothetical		hypothetical protein
slr0053	0.53	0.0801	0.18	0.5452	-0.33	0.3039	-0.39	0.2208	P	Hypothetical		hypothetical protein
slr0058	-0.36	0.2566	-0.67	0.03327	0.07	0.8429	0.2	0.5389	P	Hypothetical		hypothetical protein
slr0064	0.63	0.07013	0.52	0.1254	0.31	0.4097	1.13	0.001354	P	Hypothetical		hypothetical protein
slr0082	0.68	0.004194	0.85	0.000286	0.55	0.02121	-0.25	0.3073	P	Hypothetical		hypothetical protein
slr0121	-0.52	0.1425	0.72	0.02567	1.02	0.002794	-0.19	0.6001	P	Hypothetical		hypothetical protein
slr0144	0.07	0.8911	-1.24	0.01016	-1.7	0.0004465	-0.45	0.3547	P	Hypothetical		hypothetical protein
slr0172	0	0.989	0.17	0.5838	-0.09	0.7915	-0.71	0.04562	P	Hypothetical		hypothetical protein
slr0211	-0.32	0.1147	-0.26	0.183	-0.62	0.003978	-0.65	0.002348	P	Hypothetical		hypothetical protein
slr0217	-0.54	0.168	-1.26	0.0013	-0.02	0.9682	0.51	0.1864	P	Hypothetical		hypothetical protein
slr0244	-0.15	0.6751	-0.35	0.3111	-0.08	0.8252	0.7	0.04542	P	Hypothetical		hypothetical protein
slr0270	0.74	0.01787	0.84	0.006379	-0.16	0.6286	-0.42	0.2177	P	Hypothetical		hypothetical protein
slr0280	-0.58	0.03426	-0.02	0.9328	0.32	0.2548	0.25	0.3684	P	Hypothetical		hypothetical protein
slr0284	-0.87	0.000605	-1.93	8.13e-14	-0.12	0.6453	0.79	0.001333	P	Hypothetical		hypothetical protein
slr0287	0.38	0.0683	-0.03	0.8651	-0.55	0.01345	-0.26	0.2307	P	Hypothetical		hypothetical protein
slr0348	-0.38	0.2395	0.06	0.836	0.76	0.01735	-0.1	0.7707	P	Hypothetical		hypothetical protein
slr0355	0.19	0.4181	-0.32	0.1553	-0.49	0.05325	-0.06	0.7898	P	Hypothetical		hypothetical protein
slr0359	0.46	0.2398	-0.44	0.2668	-1	0.01876	0.07	0.8575	P	Hypothetical		hypothetical protein
slr0373	-0.28	0.1326	-0.55	0.003248	-0.5	0.008286	0.02	0.9118	P	Hypothetical		hypothetical protein
slr0374	-0.33	0.05228	-0.62	0.0002888	-0.5	0.004054	0.04	0.7968	P	Hypothetical		hypothetical protein
slr0376	-0.49	0.008519	-0.78	2.72e-05	-1.55	3.16e-16	-0.48	0.01027	P	Hypothetical		hypothetical protein
slr0399	-0.07	0.8547	1.04	0.005984	1.29	0.0007207	-0.13	0.743	P	Hypothetical		chaperon-like protein for quinone binding in photosystem II
slr0404	0.26	0.1717	-0.09	0.63	-1.18	1.11e-08	-0.65	0.001154	P	Hypothetical		hypothetical protein
slr0431	-0.51	0.1617	-0.12	0.7342	0.52	0.1527	0.31	0.4061	P	Hypothetical		hypothetical protein
slr0453	-0.31	0.2504	0.13	0.6245	-0.75	0.007382	0.16	0.5548	P	Hypothetical		hypothetical protein
slr0483	-0.22	0.3353	-0.78	0.0005195	0.44	0.05236	0.64	0.004526	P	Hypothetical		hypothetical protein
slr0551	-0.02	0.9356	0.24	0.2014	-0.12	0.5322	-0.43	0.02644	P	Hypothetical		hypothetical protein
slr0565	-0.32	0.1149	-0.73	0.000318	0.2	0.3363	0.36	0.08236	P	Hypothetical		hypothetical protein
slr0592	0.13	0.7107	0.7	0.03769	-0.53	0.1676	-0.43	0.2596	P	Hypothetical		hypothetical protein
slr0596	0.27	0.4742	0	0.9996	-1.07	0.01093	-0.85	0.03992	P	Hypothetical		hypothetical protein
slr0598	-0.2	0.4934	-0.87	0.003405	-0.66	0.04413	0.12	0.699	P	Hypothetical		hypothetical protein
slr0606	-0.44	0.1469	0.16	0.5844	0.7	0.01838	0.38	0.2137	P	Hypothetical		hypothetical protein
slr0609	-0.3	0.1974	0.08	0.7315	0.39	0.0968	-0.12	0.606	P	Hypothetical		hypothetical protein
slr0655	0.59	0.09706	0.59	0.09418	-0.44	0.2605	-0.04	0.9188	P	Hypothetical		hypothetical protein
slr0656	0.35	0.1954	0.2	0.4531	-1.56	2.2e-06	-1.8	9.34e-08	P	Hypothetical		hypothetical protein
slr0692	0.22	0.4307	0.64	0.01934	-0.19	0.5336	-0.12	0.6851	P	Hypothetical		hypothetical protein YCF45
slr0695	0.28	0.3309	-0.05	0.8683	0.47	0.1159	0.74	0.01177	P	Hypothetical		hypothetical protein
slr0742	0.62	0.08025	0.38	0.286	-0.65	0.09812	-0.34	0.3791	P	Hypothetical		hypothetical protein
slr0765	-0.15	0.6286	0.39	0.1938	-0.23	0.4878	-0.56	0.09436	P	Hypothetical		hypothetical protein
slr0815	-0.17	0.6069	0.29	0.3487	-0.88	0.01203	-1.07	0.002543	P	Hypothetical		hypothetical protein
slr0865	0.21	0.5557	0.8	0.02143	-0.17	0.6577	-0.73	0.07205	P	Hypothetical		hypothetical protein
slr0883	-0.09	0.7879	0.46	0.1674	0.8	0.02355	0.68	0.05431	P	Hypothetical		hypothetical protein
slr0888	0.16	0.7491	-1.05	0.0374	-1.47	0.003498	-0.59	0.2401	P	Hypothetical		hypothetical protein
slr0889	0.11	0.8111	-1.43	0.001471	-0.85	0.0609	-0.37	0.4069	P	Hypothetical		hypothetical protein
slr0957	-0.35	0.2696	-0.47	0.1237	0.41	0.1976	0.11	0.7276	P	Hypothetical		hypothetical protein
slr0959	-0.36	0.2634	0.24	0.4348	0.12	0.7009	-0.61	0.06871	P	Hypothetical		hypothetical protein
slr0975	-0.2	0.4568	-0.45	0.09076	-0.12	0.6667	0.63	0.01971	P	Hypothetical		hypothetical protein
slr0976	-0.1	0.7576	-1.25	0.0001479	-1.52	4.14e-05	-0.62	0.07296	P	Hypothetical		hypothetical protein
slr0978	0.1	0.7359	-0.87	0.005126	-0.51	0.1268	0.09	0.7674	P	Hypothetical		hypothetical protein
slr1103	0.32	0.1354	-0.25	0.2336	-0.52	0.02324	-0.07	0.7676	P	Hypothetical		hypothetical protein
slr1104	0.15	0.4957	0.07	0.7589	-1	5.54e-05	-0.46	0.05282	P	Hypothetical		hypothetical protein
slr1128	-0.58	0.04378	0.16	0.5619	0.37	0.1949	-0.03	0.9225	P	Hypothetical		hypothetical protein
slr1152	0.18	0.7212	-1.23	0.01305	-1.53	0.002154	-0.12	0.8094	P	Hypothetical		hypothetical protein
slr1173	0.1	0.8045	-0.57	0.1696	-1.14	0.009926	0.12	0.7739	P	Hypothetical		hypothetical protein
slr1177	-0.2	0.5754	0.08	0.8126	1.14	0.001185	0.88	0.01264	P	Hypothetical		hypothetical protein
slr1207	-0.53	0.07278	-0.69	0.01842	-0.08	0.7899	0.14	0.6367	P	Hypothetical		hypothetical protein
slr1220	0.02	0.9237	0.25	0.3026	0.72	0.003347	0.23	0.3484	P	Hypothetical		hypothetical protein
slr1235	0.09	0.7588	0.91	0.0005922	0.8	0.004837	-0.09	0.7765	P	Hypothetical		hypothetical protein
slr1236	-0.78	0.009998	-1.39	3.91e-06	-0.32	0.3049	0.27	0.3733	P	Hypothetical		hypothetical protein
slr1263	-0.47	0.218	0.39	0.2815	0.61	0.1078	-0.01	0.9754	P	Hypothetical		hypothetical protein
slr1270	-0.35	0.1533	0.33	0.1646	0.25	0.3214	-0.36	0.1631	P	Hypothetical		periplasmic protein: function unknown
slr1275	0.47	0.06888	0.53	0.03628	0.13	0.6405	-0.25	0.3755	P	Hypothetical		hypothetical protein
slr1278	-0.22	0.5268	-1.02	0.003218	-0.06	0.8664	0.19	0.5791	P	Hypothetical		hypothetical protein YCF62
slr1306	-0.29	0.1616	-0.1	0.6269	0.22	0.3029	0.51	0.01434	P	Hypothetical		hypothetical protein
slr1378	-0.06	0.8566	0.37	0.2213	-0.06	0.8609	-0.81	0.02023	P	Hypothetical		hypothetical protein
slr1406	-0.13	0.7136	0.16	0.6293	0.73	0.0322	0.48	0.1675	P	Hypothetical		periplasmic protein: function unknown
slr1417	-0.44	0.04889	-0.82	0.0002026	-0.05	0.8375	0.12	0.5989	P	Hypothetical		hypothetical protein YCF57
slr1431	0.25	0.3712	0.9	0.0007754	0.63	0.0251	0.29	0.3149	P	Hypothetical		hypothetical protein
slr1438	0.19	0.6724	-0.97	0.02774	-0.7	0.1274	0.34	0.4498	P	Hypothetical		hypothetical protein
slr1471	0.4	0.01159	0.57	0.0002129	0.07	0.6723	-0.14	0.4084	P	Hypothetical		hypothetical protein
slr1474	0.88	0.02379	-0.02	0.9587	-0.39	0.3554	-0.75	0.07752	P	Hypothetical		hypothetical protein
slr1507	-0.16	0.5127	0.26	0.2754	-0.34	0.1936	-0.68	0.01088	P	Hypothetical		hypothetical protein
slr1513	-0.19	0.3965	-0.37	0.09497	-0.08	0.7256	0.26	0.2404	P	Hypothetical		periplasmic protein: function unknown
slr1546	0.34	0.2879	-0.31	0.3249	0.34	0.3002	0.59	0.07174	P	Hypothetical		hypothetical protein
slr1583	0.28	0.215	0.18	0.4226	-1.14	1.04e-05	-0.54	0.02773	P	Hypothetical		hypothetical protein
slr1593	-0.28	0.4056	0.69	0.03359	0.24	0.477	-0.49	0.1492	P	Hypothetical		hypothetical protein
slr1612	-0.22	0.4459	0.19	0.4935	-0.62	0.04567	-0.76	0.01417	P	Hypothetical		hypothetical protein
slr1613	0.1	0.769	0.16	0.6225	-0.85	0.02057	-0.29	0.4038	P	Hypothetical		hypothetical protein
slr1623	-0.43	0.2109	0.57	0.07893	0.65	0.05967	-0.36	0.3312	P	Hypothetical		hypothetical protein
slr1634	0.04	0.9171	-1.73	1.21e-05	-1.02	0.0105	0.66	0.09668	P	Hypothetical		hypothetical protein
slr1638	0.04	0.8482	-0.26	0.207	-0.75	0.001493	-0.31	0.1647	P	Hypothetical		hypothetical protein
slr1676	-0.35	0.347	0.42	0.248	0.25	0.5074	-0.96	0.01293	P	Hypothetical		hypothetical protein
slr1677	0.78	0.02602	1.44	2.31e-05	0.89	0.013	-0.12	0.7512	P	Hypothetical		hypothetical protein
slr1687	-0.1	0.778	0.7	0.04314	0.41	0.2448	-0.58	0.1003	P	Hypothetical		hypothetical protein
slr1692	1.21	0.004677	0.46	0.282	-1.38	0.002664	-1.01	0.02508	P	Hypothetical		hypothetical protein
slr1704	-1.41	0.0001757	-0.6	0.1081	-0.76	0.04349	-0.75	0.04706	P	Hypothetical		hypothetical protein
slr1753	-0.36	0.1689	-0.96	0.0002593	0.58	0.02542	0.89	0.0005003	P	Hypothetical		hypothetical protein
slr1799	-0.65	0.05544	0.22	0.5057	0.36	0.2927	-0.11	0.7401	P	Hypothetical		hypothetical protein
slr1847	-0.9	0.006671	-0.88	0.005904	0.1	0.7563	0.36	0.2595	P	Hypothetical		hypothetical protein
slr1851	0.02	0.9707	-1.25	0.006293	-2	2.72e-05	-0.6	0.1979	P	Hypothetical		hypothetical protein
slr1886	-0.01	0.9793	-0.66	0.01926	-0.88	0.004305	-0.04	0.8813	P	Hypothetical		hypothetical protein
slr1900	-0.1	0.7211	0.11	0.6604	-0.16	0.5595	-0.76	0.009239	P	Hypothetical		hypothetical protein
slr1917	0.27	0.339	0	0.9967	-1.6	1.46e-06	-1.52	3.84e-06	P	Hypothetical		hypothetical protein
slr1919	-0.17	0.6239	0.83	0.01789	0.68	0.05468	-0.18	0.6149	P	Hypothetical		hypothetical protein
slr1957	0.03	0.9457	-1.27	0.01192	-1.24	0.0143	0.23	0.6522	P	Hypothetical		hypothetical protein
slr1990	0.33	0.3233	0.44	0.1804	-0.85	0.02677	-1.13	0.003976	P	Hypothetical		hypothetical protein
slr2032	-0.58	0.02818	-0.55	0.03443	0.42	0.1084	0.57	0.03052	P	Hypothetical		hypothetical protein YCF23
slr2052	0.11	0.7314	-0.53	0.107	0.42	0.2127	0.75	0.02304	P	Hypothetical		hypothetical protein
slr2070	-0.2	0.5112	-0.34	0.259	0.47	0.1334	0.53	0.08981	P	Hypothetical		hypothetical protein
slr2073	-0.38	0.1897	-0.01	0.9816	0.82	0.004069	0.52	0.06665	P	Hypothetical		hypothetical protein YCF50
slr2105	-0.42	0.1666	0.28	0.3279	0.36	0.2273	-0.08	0.7892	P	Hypothetical		hypothetical protein
ssl0483	0.21	0.4506	-0.6	0.03272	0.18	0.5237	0.43	0.1317	P	Hypothetical		hypothetical protein
ssl1263	0.05	0.8323	-0.56	0.01477	-1.58	4.02e-10	-1.64	9.26e-11	P	Hypothetical		hypothetical protein
ssl1911	-0.16	0.3462	-0.67	4.96e-05	-0.24	0.1552	-0.45	0.007171	P	Hypothetical		glutamine synthetase inactivating factor IF7
ssl1972	-0.11	0.699	-0.12	0.6683	-0.92	0.004362	-0.95	0.003298	P	Hypothetical		hypothetical protein
ssl3364	0.02	0.9276	-0.13	0.5632	-0.67	0.006979	-0.07	0.7857	P	Hypothetical		CP12 polypeptide
ssr0109	0.29	0.3457	0.22	0.4695	-1.21	0.0007314	-0.6	0.07869	P	Hypothetical		hypothetical protein
ssr0692	-0.22	0.3137	-0.79	0.0002907	-1.14	3.82e-07	-0.96	1.73e-05	P	Hypothetical		hypothetical protein
ssr1375	-0.44	0.2089	-1.08	0.002019	-0.91	0.01186	0.16	0.6538	P	Hypothetical		hypothetical protein
ssr2016	-0.19	0.6591	0.54	0.198	2.04	1.07e-06	0.53	0.2118	P	Hypothetical		hypothetical protein
ssr2062	0.07	0.7949	-1.62	6.76e-09	-0.3	0.2847	0.81	0.00239	P	Hypothetical		hypothetical protein
ssr2142	-0.26	0.2689	-0.74	0.001641	0.09	0.7156	0.68	0.003961	P	Hypothetical		hypothetical protein YCF19
ssr3189	-0.15	0.4832	-0.99	6.08e-06	-0.03	0.9025	0.06	0.792	P	Hypothetical		hypothetical protein
sll0002	0	0.989	-0.13	0.5376	-0.89	0.0001206	-0.41	0.06569	O	Other categories	Drug and analog sensitivity	penicillin-binding protein
sll0086	-0.17	0.6099	0.75	0.01964	-0.05	0.8903	-1.04	0.002488	O	Other categories	Drug and analog sensitivity	putative arsenical pump-driving ATPase
sll0163	-0.17	0.4153	-0.28	0.1608	-0.84	0.0001194	-0.06	0.7844	O	Other categories	WD repeat proteins	WD-repeat protein
sll0217	1.68	1.76e-05	2.08	1.15e-07	0.83	0.03487	0.97	0.01329	O	Other categories	Other	flavoprotein
sll0219	1.53	0.0001531	1.7	2.55e-05	0.46	0.2576	0.89	0.02717	O	Other categories	Other	flavoprotein
sll0222	0.19	0.5723	0.48	0.1422	-0.12	0.7361	-0.46	0.197	O	Other categories	Other	putative purple acid phosphatase
sll0621	0.77	0.02845	0.3	0.3953	-0.39	0.3199	0.04	0.9226	O	Other categories	Other	putative c-type cytochrome biogenesis protein CcdA
sll0915	0.04	0.8834	0.47	0.08621	-0.16	0.6016	-0.34	0.2778	O	Other categories	Other	periplasmic protease
sll0936	0.22	0.4775	-0.18	0.5746	-1.01	0.005815	-1.09	0.003042	O	Other categories	Other	putative oxidoreductase
sll0947	0.07	0.8836	-1.22	0.01381	-1.24	0.01222	0.16	0.7404	O	Other categories	Adaptations and atypical conditions	light repressed protein A homolog
sll1156	0.94	0.01564	0.34	0.383	-0.72	0.09048	0.4	0.3162	O	Other categories	Transposon-related functions	putative transposase [ISY120b: 1385747 - 1386548]
sll1377	-0.2	0.3709	0.15	0.4681	0.52	0.02036	0.03	0.9072	O	Other categories	Other	probable glycosyltransferase
sll1434	-0.31	0.1618	-0.29	0.1864	0.13	0.5686	0.37	0.09865	O	Other categories	Drug and analog sensitivity	penicillin-binding protein
sll1559	-0.38	0.1264	-0.17	0.4907	0.68	0.005317	0.43	0.07908	O	Other categories	Hydrogenase	soluble hydrogenase 42 kD subunit
slr0067	-0.22	0.4694	-0.37	0.202	0.52	0.07948	0.26	0.3854	O	Other categories	Drug and analog sensitivity	MRP protein homolog
slr0143	-0.07	0.8125	-0.6	0.04594	0.21	0.5007	0.06	0.8398	O	Other categories	WD repeat proteins	WD-repeat protein: Hat protein: involved in the control of a high-affinity transport system for inorganic carbon
slr0338	0.18	0.5534	0.55	0.05369	0.9	0.002884	0.21	0.4965	O	Other categories	Other	probable oxidoreductase
slr0537	-0.16	0.6663	0.57	0.1006	1.11	0.001929	-0.01	0.9824	O	Other categories	Other	putative sugar kinase
slr0665	-0.07	0.7534	0.13	0.557	0.09	0.692	0.59	0.01017	O	Other categories	Other	aconitate hydratase
slr0756	0.46	0.1546	0.42	0.1874	-0.41	0.2513	-0.83	0.02442	O	Other categories	Other	circadian clock protein KaiA homolog
slr0758	0.33	0.3209	0.66	0.04192	0.03	0.935	-0.24	0.5199	O	Other categories	Other	circadian clock protein KaiC homolog
slr1192	-0.24	0.2987	-0.02	0.9136	-0.66	0.008294	-0.88	0.0006212	O	Other categories	Other	probable alcohol dehydrogenase
slr1198	-0.42	0.0279	-0.82	1.4e-05	0.43	0.02361	0.59	0.00192	O	Other categories	Drug and analog sensitivity	antioxidant protein
slr1208	-0.4	0.2443	0.28	0.3963	0.52	0.134	-0.07	0.8389	O	Other categories	Other	probable oxidoreductase
slr1556	0.01	0.9657	0.14	0.5988	-0.78	0.01011	-0.61	0.03851	O	Other categories	Other	2-hydroxyacid dehydrogenase homolog
slr1675	-0.2	0.584	0.69	0.05501	0.48	0.1973	-0.48	0.2146	O	Other categories	Hydrogenase	putative hydrogenase expression/formation protein HypA1
slr1761	-0.05	0.8642	-0.08	0.7811	0.69	0.02069	0.52	0.07999	O	Other categories	Other	FKBP-type peptidyl-prolyl cis-trans isomerase: periplasmic protein
slr2062	-0.22	0.3661	-0.99	3.78e-05	-0.42	0.09251	-0.3	0.2178	O	Other categories	Transposon-related functions	putative transposase [ISY052a: 1420842 - 1422331]
slr2094	-0.35	0.06163	-0.11	0.5589	1.1	1.49e-09	0.79	1.82e-05	O	Other categories	Other	fructose-1:6-/sedoheptulose-1:7-bisphosphatase
ssr2595	-0.1	0.7923	0.21	0.5865	1.09	0.004358	0.34	0.3796	O	Other categories	Adaptations and atypical conditions	high light-inducible polypeptide HliB: CAB/ELIP/HLIP superfamily
sll0026	0.02	0.9415	0.1	0.6943	0.91	0.0005628	0.52	0.05547	H	Photosynthesis and respiration	NADH dehydrogenase	NADH dehydrogenase subunit 5 (involved in constitutive: low affinity CO2 uptake)
sll0199	-0.48	0.01293	-0.78	5.44e-05	-0.09	0.6611	0.2	0.298	H	Photosynthesis and respiration	Soluble electron carriers	plastocyanin
sll0258	-0.1	0.6063	-0.51	0.007893	0.16	0.4099	0.29	0.1453	H	Photosynthesis and respiration	Photosystem II	cytochrome c550
sll0427	-0.18	0.4035	-0.23	0.2698	0.48	0.02212	0.11	0.6127	H	Photosynthesis and respiration	Photosystem II	photosystem II manganese-stabilizing polypeptide
sll0819	-0.39	0.06201	-0.66	0.001492	-0.18	0.3873	0.28	0.1768	H	Photosynthesis and respiration	Photosystem I	photosystem I reaction center subunit III precursor (PSI-F): plastocyanin (cyt c553) docking protein
sll0849	0.26	0.1387	0.3	0.08907	-1.52	1.77e-16	-1.12	7.03e-10	H	Photosynthesis and respiration	Photosystem II	photosystem II reaction center D2 protein
sll0851	0.13	0.4128	0.08	0.5883	-1.3	4.88e-16	-0.85	9.7e-08	H	Photosynthesis and respiration	Photosystem II	photosystem II CP43 protein
sll1245	0.05	0.8707	0.22	0.4673	-0.38	0.2548	-0.81	0.01898	H	Photosynthesis and respiration	Soluble electron carriers	cytochrome cM
sll1316	0.22	0.421	0.79	0.003055	0.03	0.907	-0.01	0.9779	H	Photosynthesis and respiration	Cytochrome b6/f complex	cytochrome b6-f complex iron-sulfur subunit (Rieske iron sulfur protein)
sll1321	-0.19	0.3368	-0.26	0.1692	0.77	7.32e-05	0.27	0.1741	H	Photosynthesis and respiration	ATP synthase	hypothetical protein
sll1322	0.02	0.9227	0.21	0.3407	1.15	3.04e-07	0.73	0.001265	H	Photosynthesis and respiration	ATP synthase	ATP synthase A chain of CF(0)
sll1323	0.45	0.1397	1.01	0.0006532	1.13	0.0002351	1.08	0.0004289	H	Photosynthesis and respiration	ATP synthase	ATP synthase subunit bx27 of CF(0)
sll1324	-0.28	0.3895	0.89	0.003444	1.13	0.00034	0.28	0.3895	H	Photosynthesis and respiration	ATP synthase	ATP synthase B chain (subunit I) of CF(0)
sll1325	-0.19	0.5521	0.67	0.02276	0.85	0.006289	0.06	0.8613	H	Photosynthesis and respiration	ATP synthase	ATP synthase delta chain of CF(1)
sll1326	0.05	0.8677	0.65	0.01842	0.95	0.0006802	0.68	0.01472	H	Photosynthesis and respiration	ATP synthase	ATP synthase alpha chain
sll1327	0.16	0.5655	0.35	0.212	1.01	0.0003322	0.64	0.02453	H	Photosynthesis and respiration	ATP synthase	ATP synthase gamma chain
sll1342	0.78	0.03908	-0.47	0.2117	-0.12	0.7585	1.1	0.003626	H	Photosynthesis and respiration	CO2 fixation	NAD(P)-dependent glyceraldehyde-3-phosphate dehydrogenase
sll1382	-0.13	0.5217	-0.84	3e-05	-1.22	5.55e-08	-0.65	0.002378	H	Photosynthesis and respiration	Soluble electron carriers	ferredoxin: petF-like protein
sll1525	-0.27	0.2016	0.05	0.827	0.75	0.0004319	0.46	0.03189	H	Photosynthesis and respiration	CO2 fixation	phosphoribulokinase
sll1577	-0.04	0.8844	-0.54	0.07294	-0.29	0.3316	0.4	0.177	H	Photosynthesis and respiration	Phycobilisome	phycocyanin beta subunit
sll1578	-0.17	0.5616	-0.6	0.04027	-0.31	0.2956	0.43	0.1396	H	Photosynthesis and respiration	Phycobilisome	phycocyanin alpha subunit
sll1867	-0.2	0.3826	-0.65	0.004906	-0.2	0.3955	0.03	0.9056	H	Photosynthesis and respiration	Photosystem II	photosystem II D1 protein
sll1899	0.09	0.7694	0.41	0.171	-0.25	0.4509	-0.57	0.08957	H	Photosynthesis and respiration	Respiratory terminal oxidases	cytochrome c oxidase folding protein
slr0009	-0.1	0.4749	0.59	1.93e-05	1.15	2.45e-16	0.86	1.16e-09	H	Photosynthesis and respiration	CO2 fixation	ribulose bisphosphate carboxylase large subunit
slr0012	-0.3	0.1154	-0.08	0.6532	0.83	1.04e-05	0.84	6.62e-06	H	Photosynthesis and respiration	CO2 fixation	ribulose bisphosphate carboxylase small subunit
slr0261	-0.21	0.4398	0.4	0.1414	0.13	0.6275	-0.54	0.04927	H	Photosynthesis and respiration	NADH dehydrogenase	NADH dehydrogenase subunit 7
slr0331	-0.05	0.8504	-0.45	0.05752	-1.11	1.91e-05	-0.55	0.02854	H	Photosynthesis and respiration	NADH dehydrogenase	NADH dehydrogenase subunit 4 (involved in photosystem-1 cyclic electron flow)
slr0342	0.11	0.5804	0.16	0.4361	-1.18	2.46e-08	-1.03	9.92e-07	H	Photosynthesis and respiration	Cytochrome b6/f complex	cytochrome b6
slr0343	-0.01	0.9577	-0.28	0.1462	-1.47	1.53e-13	-0.96	8.88e-07	H	Photosynthesis and respiration	Cytochrome b6/f complex	cytochrome b6-f complex subunit 4
slr0737	-0.17	0.5027	-0.77	0.001807	-0.11	0.6643	0.48	0.05548	H	Photosynthesis and respiration	Photosystem I	photosystem I subunit II
slr0906	-0.11	0.562	-0.07	0.7227	-1.24	6.28e-11	-0.96	3.65e-07	H	Photosynthesis and respiration	Photosystem II	photosystem II core light harvesting protein
slr0927	0.05	0.7774	-0.38	0.02455	-1.24	3.63e-13	-0.56	0.0009417	H	Photosynthesis and respiration	Photosystem II	photosystem II reaction center D2 protein
slr1136	0.38	0.1501	0.33	0.2051	-1.8	5.24e-08	-1.16	0.0001566	H	Photosynthesis and respiration	Respiratory terminal oxidases	cytochrome c oxidase subunit II
slr1137	0.52	0.04492	0.39	0.1292	-1.59	3.01e-07	-1.04	0.0003592	H	Photosynthesis and respiration	Respiratory terminal oxidases	cytochrome c oxidase subunit I
slr1138	0.69	0.04554	0.56	0.1011	-1.17	0.004287	-0.79	0.04705	H	Photosynthesis and respiration	Respiratory terminal oxidases	cytochrome c oxidase subunit III
slr1291	-1.22	0.0005817	-0.91	0.01072	-0.25	0.4808	0.01	0.972	H	Photosynthesis and respiration	NADH dehydrogenase	NADH dehydrogenase subunit 4
slr1311	-0.09	0.666	-0.55	0.006512	-0.04	0.8475	0.31	0.1252	H	Photosynthesis and respiration	Photosystem II	photosystem II D1 protein
slr1329	-0.12	0.6232	0.07	0.7625	0.89	0.0002882	0.54	0.02943	H	Photosynthesis and respiration	ATP synthase	ATP synthase beta subunit
slr1330	-0.1	0.7812	0.49	0.1432	1.01	0.003373	0.61	0.08035	H	Photosynthesis and respiration	ATP synthase	ATP synthase epsilon chain of CF(1)
slr1379	0.34	0.269	0.67	0.02501	-0.99	0.004842	-0.32	0.3303	H	Photosynthesis and respiration	Respiratory terminal oxidases	quinol oxidase subunit I
slr1380	0.04	0.9042	0.54	0.08131	-1.21	0.001312	-0.95	0.009831	H	Photosynthesis and respiration	Respiratory terminal oxidases	quinol oxidase subunit II
slr1643	-0.34	0.04763	0.02	0.9045	0.53	0.001726	0.36	0.03547	H	Photosynthesis and respiration	Soluble electron carriers	ferredoxin-NADP oxidoreductase
slr1655	-0.14	0.6077	-0.93	0.0007453	-0.75	0.01095	0.47	0.09099	H	Photosynthesis and respiration	Photosystem I	photosystem I subunit XI
slr1743	-0.17	0.6097	0.65	0.04431	0.41	0.2298	-0.35	0.3236	H	Photosynthesis and respiration	NADH dehydrogenase	type 2 NADH dehydrogenase NdbB
slr1834	-0.13	0.5237	-0.2	0.3455	-0.87	3.75e-05	-0.35	0.09457	H	Photosynthesis and respiration	Photosystem I	P700 apoprotein subunit Ia
slr1835	-0.14	0.5006	-0.23	0.2539	-1.03	3.95e-07	-0.38	0.06029	H	Photosynthesis and respiration	Photosystem I	P700 apoprotein subunit Ib
slr2009	0.16	0.6065	0.52	0.08697	-0.29	0.3947	-0.32	0.3451	H	Photosynthesis and respiration	NADH dehydrogenase	NADH dehydrogenase subunit 4
slr2051	-0.16	0.3769	-0.78	1.28e-05	-0.02	0.9024	0.52	0.003994	H	Photosynthesis and respiration	Phycobilisome	phycobilisome rod-core linker polypeptide
slr2082	0.07	0.8176	0.67	0.01545	-0.19	0.5393	-0.19	0.5368	H	Photosynthesis and respiration	Respiratory terminal oxidases	cytochrome c oxidase subunit I
sml0001	-0.29	0.3281	-0.65	0.02701	-0.06	0.8437	0.25	0.4122	H	Photosynthesis and respiration	Photosystem II	photosystem II reaction center PsbI protein
sml0002	-0.21	0.5142	-0.9	0.004963	-0.22	0.4996	-0.05	0.8765	H	Photosynthesis and respiration	Photosystem II	photosystem II PsbX protein
sml0003	-0.34	0.147	-1.28	7.62e-08	-0.03	0.8894	0.01	0.9824	H	Photosynthesis and respiration	Photosystem II	photosystem II reaction center M protein
sml0005	-0.48	0.08895	-1.33	3.72e-06	0.04	0.8773	-0.23	0.4263	H	Photosynthesis and respiration	Photosystem II	photosystem II PsbK protein
sml0008	-0.26	0.2776	-0.98	4.56e-05	-0.27	0.2803	0	0.9893	H	Photosynthesis and respiration	Photosystem I	photosystem I subunit IX
smr0001	0.01	0.9831	-0.89	0.007595	-1.89	1.89e-07	-0.82	0.01755	H	Photosynthesis and respiration	Photosystem II	photosystem II PsbT protein
smr0005	-0.28	0.3187	-1.23	1.51e-05	-0.21	0.4609	0.19	0.5063	H	Photosynthesis and respiration	Photosystem I	photosystem I subunit XII
smr0008	-0.33	0.1738	-0.8	0.0009024	-0.47	0.06585	-0.22	0.3743	H	Photosynthesis and respiration	Photosystem II	photosystem II PsbJ protein
ssl0020	-0.27	0.2778	-0.36	0.1363	0.42	0.08264	0.59	0.01562	H	Photosynthesis and respiration	Soluble electron carriers	ferredoxin I: essential for growth
ssl0452	-0.47	0.1079	-0.15	0.5917	0.94	0.001027	0.57	0.04853	H	Photosynthesis and respiration	Phycobilisome	phycobilisome degradation protein NblA
ssl0453	-0.59	0.06115	-0.28	0.3715	0.95	0.00211	0.62	0.04518	H	Photosynthesis and respiration	Phycobilisome	phycobilisome degradation protein NblA
ssl0563	-0.11	0.7034	-1.36	3.19e-06	-0.6	0.0456	0.26	0.3747	H	Photosynthesis and respiration	Photosystem I	photosystem I subunit VII
ssl2598	-0.23	0.3596	-0.63	0.01074	-0.12	0.6317	0.23	0.3595	H	Photosynthesis and respiration	Photosystem II	photosystem II PsbH protein
ssl2615	-0.16	0.606	0.21	0.4949	0.99	0.001486	0.85	0.006317	H	Photosynthesis and respiration	ATP synthase	ATP synthase C chain of CF(0)
ssl3044	-0.08	0.8391	0.86	0.03386	0.78	0.06026	-0.31	0.4781	H	Photosynthesis and respiration	Soluble electron carriers	probable ferredoxin
ssl3093	-0.12	0.7061	-0.84	0.008967	-1.05	0.003485	0	0.9914	H	Photosynthesis and respiration	Phycobilisome	phycobilisome small rod linker polypeptide
ssr1386	-0.03	0.9239	0.37	0.2651	-0.9	0.0178	-0.76	0.04384	H	Photosynthesis and respiration	NADH dehydrogenase	NADH dehydrogenase subunit NdhL
ssr2831	-0.58	0.04802	-0.99	0.0007319	-0.24	0.4311	0.26	0.3704	H	Photosynthesis and respiration	Photosystem I	photosystem I subunit IV
ssr3383	0.3	0.2925	-0.44	0.124	-0.79	0.0124	0.06	0.838	H	Photosynthesis and respiration	Phycobilisome	phycobilisome small core linker polypeptide
sll0469	-0.31	0.1567	0.02	0.9287	0.29	0.198	0.36	0.1006	I	Purines: pyrimidines: nucleosides: and nucleotides	Purine ribonucleotide biosynthesis	ribose-phosphate pyrophosphokinase
sll0757	-0.42	0.03377	-0.47	0.01511	0.06	0.7533	0.31	0.1146	I	Purines: pyrimidines: nucleosides: and nucleotides	Purine ribonucleotide biosynthesis	amidophosphoribosyltransferase
sll1056	-0.13	0.7415	0.08	0.8264	0.95	0.01629	0.52	0.1923	I	Purines: pyrimidines: nucleosides: and nucleotides	Purine ribonucleotide biosynthesis	phosphoribosylformyl glycinamidine synthetase II
sll1443	0.05	0.8572	0.41	0.1582	0.23	0.4518	-0.79	0.01796	I	Purines: pyrimidines: nucleosides: and nucleotides	Pyrimidine ribonucleotide biosynthesis	CTP synthetase
sll1815	0.27	0.4775	0.53	0.1484	-0.78	0.05773	-0.44	0.2674	I	Purines: pyrimidines: nucleosides: and nucleotides	Purine ribonucleotide biosynthesis	adenylate kinase
sll1852	-1.12	0.004196	-0.64	0.09021	0.04	0.9085	0.01	0.9724	I	Purines: pyrimidines: nucleosides: and nucleotides	Interconversions and salvage of nucleosides and nucleotides	nucleoside diphosphate kinase
slr0591	0.32	0.2203	-0.17	0.5167	-1.59	3.09e-07	-0.85	0.003345	I	Purines: pyrimidines: nucleosides: and nucleotides	Purine ribonucleotide biosynthesis	ribonucleoside-diphosphate reductase beta chain
slr1722	-0.26	0.1813	-0.36	0.0618	0.53	0.007277	0.23	0.2435	I	Purines: pyrimidines: nucleosides: and nucleotides	Purine ribonucleotide biosynthesis	inosine-5x27-monophosphate dehydrogenase
sll0038	0.19	0.4547	-0.16	0.534	-1.24	9.25e-06	-0.62	0.02089	J	Regulatory functions		positive phototaxis protein: two-component response regulator PatA subfamily
sll0039	0.21	0.4881	-0.05	0.8616	-1.14	0.0009762	-0.78	0.02047	J	Regulatory functions		positive phototaxis protein: two-component response regulator CheY subfamily
sll0043	0.42	0.08545	0.63	0.008246	-0.4	0.143	-0.28	0.2967	J	Regulatory functions		positive phototaxis protein: homologous to chemotaxis protein CheA: two-component hybrid histidine kinase
sll0998	-0.07	0.7895	0.14	0.576	0.61	0.02153	-0.23	0.4047	J	Regulatory functions		LysR family transcriptional regulator
sll1286	-0.1	0.792	-0.85	0.02114	-1.71	4.42e-05	-0.1	0.7926	J	Regulatory functions		transcriptional regulator
sll1329	-0.43	0.2447	-0.25	0.4849	0.55	0.134	0.06	0.8675	J	Regulatory functions		inositol monophosphate family protein
sll1330	-0.09	0.8464	-0.96	0.03268	-0.97	0.03255	0.49	0.279	J	Regulatory functions		two-component system response regulator OmpR subfamily
sll1353	0.23	0.437	0.23	0.4132	-1.08	0.001904	-0.97	0.004599	J	Regulatory functions		two-component sensor histidine kinase
sll1383	0.5	0.1525	-0.2	0.5565	-0.84	0.02392	-0.55	0.1336	J	Regulatory functions		probable myo-inositol-1(or 4)-monophosphatase
sll1387	-0.18	0.5707	-0.81	0.01122	0.11	0.7345	0.48	0.1356	J	Regulatory functions		serine/threonine protein phosphatase PppA
sll1594	-0.14	0.7392	0.81	0.04232	0.52	0.1996	-0.84	0.04547	J	Regulatory functions		ndhF3 operon transcriptional regulator: LysR family protein
sll1626	-0.17	0.5413	-0.97	0.0006021	-0.9	0.001824	-0.25	0.3853	J	Regulatory functions		LexA repressor
sll1670	0.1	0.7552	0.51	0.1146	-0.25	0.4832	-0.79	0.03079	J	Regulatory functions		heat-inducible transcription repressor HrcA homolog
sll2014	0.3	0.3641	0.85	0.007732	-2.13	1.02e-07	-1.95	6.29e-07	J	Regulatory functions		sugar fermentation stimulation protein
slr0073	-0.13	0.5743	-0.24	0.2816	-0.29	0.23	0.35	0.136	J	Regulatory functions		two-component sensor histidine kinase
slr0473	0.25	0.6113	-1.24	0.01233	-1.54	0.001851	0.32	0.5215	J	Regulatory functions		cyanobacterial phytochrome 1: two-component sensor histidine kinase
slr0484	-0.03	0.8942	-0.22	0.3614	0.24	0.3432	0.45	0.07223	J	Regulatory functions		two-component sensor histidine kinase
slr0599	-0.45	0.1267	0.21	0.4636	0.39	0.1868	0.16	0.5925	J	Regulatory functions		serine/threonine kinase
slr1042	0.11	0.7124	-0.64	0.04034	-0.39	0.2487	0.19	0.5593	J	Regulatory functions		two-component response regulator CheY subfamily
slr1305	-0.13	0.6501	-0.22	0.4208	-0.01	0.9682	0.5	0.07947	J	Regulatory functions		two-component response regulator
slr1325	-0.04	0.8374	-0.1	0.5949	-0.68	0.00166	-0.76	0.0004898	J	Regulatory functions		GTP pyrophosphokinase
slr1693	0.41	0.1308	0.38	0.1558	-0.86	0.007187	-0.35	0.2431	J	Regulatory functions		two-component response regulator PatA subfamily
slr1969	0.5	0.1264	-0.45	0.1768	0.2	0.5725	0.71	0.03373	J	Regulatory functions		two-component sensor histidine kinase
slr2098	0.25	0.3323	-0.16	0.5254	-0.71	0.01721	0.08	0.7783	J	Regulatory functions		two-component hybrid sensor and regulator
sll0306	-1.24	1.4e-05	-0.96	0.0006876	-0.06	0.8213	0.14	0.6181	L	Transcription	RNA synthesis: modification: and DNA transcription	RNA polymerase group 2 sigma factor
sll1043	0.13	0.4364	0.11	0.5019	-0.4	0.02222	-0.3	0.08617	L	Transcription	RNA synthesis: modification: and DNA transcription	polyribonucleotide nucleotidyltransferase
sll1689	0.24	0.4683	-1.11	0.001295	-0.32	0.3774	0.68	0.04507	L	Transcription	RNA synthesis: modification: and DNA transcription	group2 RNA polymerase sigma factor SigE
sll2012	-0.22	0.5487	1.05	0.004733	-0.07	0.8618	-0.94	0.01248	L	Transcription	RNA synthesis: modification: and DNA transcription	group2 RNA polymerase sigma factor SigD
slr0743	0.34	0.2451	0.78	0.007111	0.07	0.8202	-0.14	0.6547	L	Transcription	RNA synthesis: modification: and DNA transcription	similar to N utilization substance protein
slr1265	0.17	0.2431	-0.18	0.2038	0.12	0.4083	0.32	0.03001	L	Transcription	RNA synthesis: modification: and DNA transcription	RNA polymerase gamma-subunit
slr1545	-0.19	0.3272	-0.37	0.05537	0.54	0.005364	0.61	0.001581	L	Transcription	RNA synthesis: modification: and DNA transcription	RNA polymerase ECF-type (group 3) sigma-E factor
slr1564	0.55	0.1374	-0.05	0.8827	-0.72	0.06384	0.38	0.3071	L	Transcription	RNA synthesis: modification: and DNA transcription	group 3 RNA polymerase sigma factor
sll0055	0.73	0.05643	0.86	0.02166	-0.37	0.378	-0.33	0.4277	M	Translation	Degradation of proteins: peptides: and glycopeptides	processing protease
sll0145	-0.63	0.0535	0.41	0.1821	0.96	0.002579	0.51	0.1113	M	Translation	Protein modification and translation factors	ribosome releasing factor
sll0195	0.26	0.4726	0.48	0.164	0.14	0.7008	-0.55	0.164	M	Translation	Degradation of proteins: peptides: and glycopeptides	probable ATP-dependent protease
sll0362	-0.29	0.2874	-0.34	0.1902	0.37	0.1707	0.08	0.7626	M	Translation	Aminoacyl tRNA synthetases and tRNA modification	alanyl-tRNA synthetase
sll0408	-0.19	0.4054	-0.23	0.3098	0.4	0.08652	0.32	0.1658	M	Translation	Protein modification and translation factors	peptidyl-prolyl cis-trans isomerase
sll0502	0.01	0.9854	-0.18	0.5512	0.64	0.03768	0.25	0.4161	M	Translation	Aminoacyl tRNA synthetases and tRNA modification	arginyl-tRNA-synthetase
sll0517	0.48	0.2674	-0.77	0.07771	-0.95	0.03144	-0.17	0.6973	M	Translation	Nucleoproteins	putative RNA binding protein
sll0535	0.33	0.1528	0.29	0.2042	-0.13	0.5967	-0.33	0.1963	M	Translation	Degradation of proteins: peptides: and glycopeptides	ATP-dependent Clp protease ATPase subunit
sll0555	0.39	0.1825	-0.03	0.9076	-0.56	0.07937	-0.73	0.02439	M	Translation	Protein modification and translation factors	methionine aminopeptidase
sll0830	0.12	0.7846	-1.06	0.02062	-1.27	0.00723	0.78	0.08484	M	Translation	Protein modification and translation factors	elongation factor EF-G
sll0927	0.17	0.6057	0.9	0.006919	1.64	9.83e-07	0.64	0.05866	M	Translation	Aminoacyl tRNA synthetases and tRNA modification	S-adenosylmethionine synthetase
sll1074	-0.06	0.8156	0.18	0.4453	0.78	0.001395	0.46	0.06096	M	Translation	Aminoacyl tRNA synthetases and tRNA modification	leucyl-tRNA synthetase
sll1098	0.16	0.3347	0.11	0.4988	0.5	0.002823	0.19	0.2524	M	Translation	Protein modification and translation factors	elongation factor EF-G
sll1343	0.02	0.9417	0.78	0.009396	-0.95	0.003458	-1.62	1.52e-06	M	Translation	Degradation of proteins: peptides: and glycopeptides	aminopeptidase
sll1553	-0.46	0.06074	0.21	0.373	0.62	0.01091	0.11	0.6719	M	Translation	Aminoacyl tRNA synthetases and tRNA modification	phenylalanyl-tRNA synthetase
sll1712	-0.01	0.9721	-0.45	0.0142	0.14	0.46	0.43	0.02131	M	Translation	Nucleoproteins	DNA binding protein HU
sll1745	0.46	0.03497	-0.11	0.6277	0.53	0.0168	0.42	0.05697	M	Translation	Ribosomal proteins: synthesis and modification	50S ribosomal protein L10
sll1746	0.08	0.7753	-0.32	0.2301	0.29	0.2802	0.4	0.1431	M	Translation	Ribosomal proteins: synthesis and modification	50S ribosomal protein L12
sll1799	0.13	0.564	0.36	0.1022	0.14	0.535	-0.34	0.1384	M	Translation	Ribosomal proteins: synthesis and modification	50S ribosomal protein L3
sll1800	0.15	0.5465	0.62	0.008079	0.53	0.03071	-0.07	0.7921	M	Translation	Ribosomal proteins: synthesis and modification	50S ribosomal protein L4
sll1801	0.03	0.9194	0.61	0.01564	0.28	0.2828	-0.07	0.7905	M	Translation	Ribosomal proteins: synthesis and modification	50S ribosomal protein L23
sll1802	0.19	0.3731	0.47	0.02922	0.2	0.3638	-0.26	0.2407	M	Translation	Ribosomal proteins: synthesis and modification	50S ribosomal protein L2
sll1804	0.2	0.3785	0.64	0.00367	0.16	0.4981	0	0.9991	M	Translation	Ribosomal proteins: synthesis and modification	30S ribosomal protein S3
sll1807	0.04	0.8876	0.51	0.05184	-0.13	0.6584	-0.29	0.3041	M	Translation	Ribosomal proteins: synthesis and modification	50S ribosomal protein L24
sll1808	0.27	0.3193	0.82	0.002457	0.24	0.3914	-0.12	0.6722	M	Translation	Ribosomal proteins: synthesis and modification	50S ribosomal protein L5
sll1819	0.09	0.7297	0.65	0.008558	0.18	0.4808	-0.2	0.4474	M	Translation	Ribosomal proteins: synthesis and modification	50S ribosomal protein L17
sll2001	-0.98	0.001845	-0.82	0.006471	0.03	0.916	-0.37	0.2503	M	Translation	Protein modification and translation factors	leucine aminopeptidase
slr0164	0.36	0.1132	0.38	0.09485	-0.54	0.02226	-0.61	0.01011	M	Translation	Degradation of proteins: peptides: and glycopeptides	ATP-dependent Clp protease proteolytic subunit
slr0165	0.27	0.1409	0.19	0.2965	-0.6	0.002556	-0.53	0.007655	M	Translation	Degradation of proteins: peptides: and glycopeptides	ATP-dependent Clp protease proteolytic subunit
slr0220	-0.15	0.6136	0.28	0.3351	1.02	0.0006791	0.16	0.6188	M	Translation	Aminoacyl tRNA synthetases and tRNA modification	glycyl-tRNA synthetase beta chain
slr0257	-0.05	0.7881	0.01	0.9737	0.42	0.02948	0.68	0.0003787	M	Translation	Degradation of proteins: peptides: and glycopeptides	periplasmic carboxyl-terminal protease
slr0469	0.01	0.9596	-0.5	0.01452	0.36	0.08912	0.36	0.08098	M	Translation	Ribosomal proteins: synthesis and modification	30S ribosomal protein S4
slr0542	0.5	0.03641	0.47	0.0477	-0.48	0.06274	-0.69	0.009294	M	Translation	Degradation of proteins: peptides: and glycopeptides	ATP-dependent protease ClpP
slr0628	0.1	0.6213	-0.32	0.1147	0.26	0.1984	0.49	0.0156	M	Translation	Ribosomal proteins: synthesis and modification	30S ribosomal protein S14
slr0649	-0.21	0.4661	-0.88	0.002461	-0.36	0.2429	0.25	0.3954	M	Translation	Aminoacyl tRNA synthetases and tRNA modification	methionyl-tRNA synthetase
slr0659	0.21	0.3648	0.57	0.01118	0.03	0.8959	-0.22	0.3637	M	Translation	Degradation of proteins: peptides: and glycopeptides	oligopeptidase A
slr0877	0.09	0.7466	0.29	0.2991	0.9	0.001689	0.33	0.2668	M	Translation	Aminoacyl tRNA synthetases and tRNA modification	glutamyl-tRNA(Gln) amidotransferase subunit A
slr0918	0.71	0.02888	0.35	0.2775	-0.37	0.3074	-0.44	0.2263	M	Translation	Protein modification and translation factors	methionine aminopeptidase
slr1031	0.18	0.5444	0.31	0.2846	-0.02	0.9453	-0.5	0.1325	M	Translation	Aminoacyl tRNA synthetases and tRNA modification	tyrosyl tRNA synthetase
slr1105	-0.08	0.7975	0.44	0.1493	0.74	0.0146	0.25	0.4171	M	Translation	Protein modification and translation factors	GTP-binding protein TypA/BipA homolog
slr1751	-0.15	0.4428	0.13	0.5106	-0.5	0.0126	-0.37	0.0662	M	Translation	Degradation of proteins: peptides: and glycopeptides	periplasmic carboxyl-terminal protease
slr1795	0.22	0.5102	0.35	0.283	-0.72	0.04595	-0.19	0.594	M	Translation	Protein modification and translation factors	peptide methionine sulfoxide reductase
slr1808	0.16	0.6016	-0.38	0.2135	-1.15	0.0008082	-0.63	0.0579	M	Translation	Aminoacyl tRNA synthetases and tRNA modification	transfer RNA-Gln reductase
ssl3432	0.25	0.3596	0.57	0.02931	0.09	0.7628	-0.26	0.3793	M	Translation	Ribosomal proteins: synthesis and modification	30S ribosomal protein S19
ssl3436	0.07	0.7839	0.61	0.009643	0.13	0.6248	-0.37	0.1681	M	Translation	Ribosomal proteins: synthesis and modification	50S ribosomal protein L29
ssr0482	0.42	0.07445	0.15	0.5111	-0.26	0.2909	-0.44	0.08293	M	Translation	Ribosomal proteins: synthesis and modification	30S ribosomal protein S16
ssr1480	-0.1	0.7109	-0.76	0.005971	0.2	0.4818	0.31	0.2666	M	Translation	Nucleoproteins	putative RNA-binding protein
ssr2799	-0.15	0.3707	-0.52	0.001262	0.03	0.843	0.01	0.9537	M	Translation	Ribosomal proteins: synthesis and modification	50S ribosomal protein L27
sll0108	-0.34	0.2418	-0.66	0.02226	0.14	0.6402	0.62	0.03148	N	Transport and binding proteins		ammonium/methylammonium permease
sll0142	-0.15	0.4864	0.2	0.3503	-0.43	0.05131	-0.31	0.1556	N	Transport and binding proteins		probable cation efflux system protein
sll0221	0.96	0.00102	0.62	0.03366	-0.61	0.0653	-0.39	0.2268	N	Transport and binding proteins		bacterioferritin comigratory protein
sll0415	-0.45	0.2195	0.14	0.6855	0.5	0.1726	-0.18	0.6257	N	Transport and binding proteins		ATP-binding protein of ABC transporter
sll0484	-0.03	0.9357	0.52	0.1342	-0.21	0.5838	-0.83	0.03578	N	Transport and binding proteins		ATP-binding protein of ABC transporter
sll0556	0.79	0.006356	0.81	0.004662	0.43	0.1556	0.04	0.8896	N	Transport and binding proteins		Na+/H+ antiporter
sll0689	-0.12	0.6742	0.05	0.8464	0.83	0.002649	0.58	0.03497	N	Transport and binding proteins		Na+/H+ antiporter
sll0759	-0.07	0.8243	0.65	0.05008	0.18	0.5987	-0.45	0.1972	N	Transport and binding proteins		ABC transporter ATP-binding protein
sll0771	-0.19	0.6117	-1.17	0.001635	-0.54	0.1667	0.08	0.8244	N	Transport and binding proteins		glucose transport protein
sll0834	0.93	0.01234	0.35	0.343	-0.05	0.9057	-0.5	0.2228	N	Transport and binding proteins		low affinity sulfate transporter
sll1180	-0.2	0.3399	-0.17	0.4129	0	0.9832	0.37	0.07769	N	Transport and binding proteins		toxin secretion ABC transporter ATP-binding protein
sll1450	0.62	0.05247	1.05	0.000772	0.39	0.2334	0.96	0.002876	N	Transport and binding proteins		nitrate/nitrite transport system substrate-binding protein
sll1452	0.5	0.07175	0.84	0.00193	0.29	0.3251	0.73	0.0107	N	Transport and binding proteins		nitrate/nitrite transport system ATP-binding protein
sll1864	0.67	0.04222	0.64	0.0502	-0.5	0.1751	-0.6	0.1077	N	Transport and binding proteins		probable chloride channel protein
sll1927	0.07	0.8135	-0.25	0.3733	-0.79	0.01544	-0.21	0.5009	N	Transport and binding proteins		ABC transporter ATP-binding protein
slr0074	0.1	0.6748	0.65	0.003916	0.42	0.07485	0.03	0.8923	N	Transport and binding proteins		ABC transporter subunit
slr0327	0.33	0.3236	0.84	0.008757	0.15	0.6644	-0.09	0.8061	N	Transport and binding proteins		iron(III) ABC transporter: permease protein
slr0369	0.32	0.1077	0.1	0.615	0.6	0.003305	0.67	0.0009504	N	Transport and binding proteins		RND multidrug efflux transporter
slr0447	0.09	0.6796	0.02	0.9382	0.3	0.1836	0.9	3.08e-05	N	Transport and binding proteins		periplasmic protein: ABC-type urea transport system substrate-binding protein
slr0559	-0.4	0.1544	0.34	0.2147	0.43	0.1262	-0.09	0.7573	N	Transport and binding proteins		periplasmic binding protein of ABC transporter for natural amino acids
slr0615	0.17	0.4892	0.28	0.2466	-0.47	0.07537	-0.55	0.03679	N	Transport and binding proteins		ATP-binding protein of ABC transporter
slr0822	0.25	0.3879	-0.36	0.2057	-0.79	0.01298	0.13	0.6505	N	Transport and binding proteins		cation-transporting P-type ATPase PacL
slr0875	-0.37	0.3159	-0.36	0.3007	0.6	0.09922	0.47	0.1978	N	Transport and binding proteins		large-conductance mechanosensitive channel
slr1729	0.34	0.356	0.76	0.03188	-0.59	0.1424	0.04	0.9105	N	Transport and binding proteins		potassium-transporting P-type ATPase B chain
slr1735	0.18	0.5638	-0.36	0.25	0.38	0.2407	0.88	0.005967	N	Transport and binding proteins		ATP-binding subunit of the ABC-type Bgt permease for basic amino acids and glutamine
slr1794	0.22	0.419	0.58	0.02733	0.1	0.7216	-0.24	0.405	N	Transport and binding proteins		probable anion transporting ATPase
slr1881	0.1	0.7719	0.38	0.2594	-0.38	0.3038	-0.8	0.03555	N	Transport and binding proteins		ATP-binding subunit of the ABC-type Nat permease for neutral amino acids
slr1950	-0.78	0.00548	-0.3	0.2503	0.38	0.1653	0.25	0.3742	N	Transport and binding proteins		copper-transporting P-type ATPase CtaA
slr2019	0.52	0.1197	0.68	0.03928	-0.18	0.6254	-0.45	0.2184	N	Transport and binding proteins		ATP-binding protein of ABC transporter
slr2057	-0.31	0.2787	0.13	0.6376	0.61	0.03121	-0.01	0.9686	N	Transport and binding proteins		water channel protein
sll0048	-0.04	0.8652	-0.33	0.1494	-0.74	0.003758	-0.27	0.2652	Z	Unknown		unknown protein
sll0188	-0.56	0.01649	0.37	0.1038	0.2	0.3886	-0.09	0.7006	Z	Unknown		unknown protein
sll0241	0	0.9943	-0.77	0.006062	-0.05	0.862	0.45	0.1138	Z	Unknown		unknown protein
sll0252	-0.05	0.8728	0.65	0.03166	-0.38	0.2576	-0.77	0.02347	Z	Unknown		unknown protein
sll0327	0.36	0.3905	-0.98	0.02095	-0.88	0.04603	0.58	0.1687	Z	Unknown		unknown protein
sll0426	-0.52	0.02235	-0.68	0.002143	-0.89	0.0002414	-0.67	0.004776	Z	Unknown		unknown protein
sll0588	-0.31	0.2581	-0.81	0.003039	-0.25	0.3949	0.67	0.01412	Z	Unknown		unknown protein
sll0623	-0.66	0.03414	-0.58	0.05189	0.79	0.008649	0.64	0.03381	Z	Unknown		unknown protein
sll0656	0.11	0.7551	-0.55	0.1202	-0.25	0.5194	0.58	0.1108	Z	Unknown		unknown protein
sll0710	0.48	0.1796	-0.24	0.513	-0.93	0.01981	-0.85	0.03202	Z	Unknown		unknown protein
sll0843	0.12	0.7105	-0.56	0.09534	-1.24	0.0009457	-0.59	0.09786	Z	Unknown		unknown protein
sll0847	-0.87	0.001775	-1.24	5.33e-06	0.52	0.05334	-0.12	0.6721	Z	Unknown		unknown protein
sll0923	-0.31	0.07353	-0.77	5e-06	-0.33	0.06008	-0.08	0.6479	Z	Unknown		unknown protein
sll1009	0.5	0.2308	-0.96	0.02195	-0.69	0.1006	0.27	0.5195	Z	Unknown		unknown protein
sll1239	0.33	0.4511	-1.47	0.00082	-1.31	0.003748	0.06	0.8991	Z	Unknown		unknown protein
sll1267	-0.06	0.7697	0.53	0.01163	0.51	0.01914	-0.02	0.9126	Z	Unknown		unknown protein
sll1338	-0.27	0.08517	-0.72	4.01e-06	-0.7	1.11e-05	-0.27	0.0911	Z	Unknown		unknown protein
sll1344	0.66	0.07531	1.01	0.005258	-0.78	0.0563	-0.65	0.1083	Z	Unknown		unknown protein
sll1503	0.07	0.8199	-0.43	0.1849	-1.6	1.65e-05	-0.8	0.02276	Z	Unknown		unknown protein
sll1515	-0.06	0.695	-0.3	0.03251	-0.45	0.002148	-0.36	0.01293	Z	Unknown		glutamine synthetase inactivating factor IF17
sll1681	0.3	0.3117	0.66	0.02036	0.02	0.9608	-0.49	0.129	Z	Unknown		unknown protein
sll1739	-0.25	0.4548	-0.56	0.08979	-0.03	0.9243	0.35	0.3023	Z	Unknown		unknown protein
sll1837	-0.65	0.03805	-0.09	0.7739	-0.03	0.9338	0.46	0.1353	Z	Unknown		periplasmic protein: function unknown
sll1858	-0.24	0.3902	0.25	0.3563	0.61	0.03138	0.26	0.3611	Z	Unknown		unknown protein
sll1862	0.61	0.08956	0.43	0.2216	-0.14	0.712	-0.41	0.2748	Z	Unknown		unknown protein
sll1882	-0.12	0.7088	-1.13	0.000718	-1.6	1.39e-05	0.1	0.7763	Z	Unknown		unknown protein
sll1891	-0.64	0.009732	-0.62	0.009772	-0.27	0.2864	0.21	0.397	Z	Unknown		unknown protein
sll1942	-0.14	0.6664	-0.6	0.06477	0.31	0.3518	0.69	0.03471	Z	Unknown		unknown protein
sll1951	0.15	0.4786	0.54	0.008146	0.65	0.001502	0.55	0.007811	Z	Unknown		unknown protein
slr0006	-0.01	0.9434	0.63	0.001872	0.32	0.1237	-0.05	0.8314	Z	Unknown		unknown protein
slr0103	0.38	0.2048	0	0.9956	-0.62	0.06717	0.4	0.21	Z	Unknown		unknown protein
slr0168	0.06	0.851	0.88	0.005062	0.52	0.1137	-0.55	0.1138	Z	Unknown		unknown protein
slr0226	0.35	0.3022	0.23	0.4949	-0.89	0.01445	0.43	0.2155	Z	Unknown		unknown protein
slr0358	0.38	0.283	0.21	0.5409	1.44	3.99e-05	0.81	0.02434	Z	Unknown		unknown protein
slr0476	-0.51	0.04081	-0.69	0.005105	0.62	0.01301	0.78	0.001672	Z	Unknown		unknown protein
slr0587	0.04	0.9045	-0.37	0.228	-1.69	9.75e-07	-1.1	0.0008983	Z	Unknown		unknown protein
slr0617	-0.28	0.4101	-0.48	0.1544	0.58	0.08791	0.47	0.1667	Z	Unknown		unknown protein
slr0654	0.41	0.07462	0.22	0.3282	-0.78	0.002749	-0.31	0.2165	Z	Unknown		unknown protein
slr1028	0.19	0.5589	-0.37	0.2638	0.04	0.9151	0.61	0.06678	Z	Unknown		unknown protein
slr1127	-0.53	0.02235	-0.36	0.1087	0.24	0.297	0.15	0.5293	Z	Unknown		unknown protein
slr1243	0.78	0.05623	-0.82	0.05219	0.07	0.8679	0.18	0.6748	Z	Unknown		unknown protein
slr1397	-0.06	0.8321	-0.36	0.2214	-1.36	1.58e-05	-0.83	0.007431	Z	Unknown		unknown protein
slr1544	-0.16	0.6772	0.29	0.4435	1.2	0.001493	0.4	0.2909	Z	Unknown		unknown protein
slr1616	0.13	0.6887	-0.41	0.2186	-1.1	0.004782	-0.06	0.8756	Z	Unknown		unknown protein
slr1928	0.21	0.452	0.27	0.319	-0.5	0.08548	-0.45	0.1166	Z	Unknown		type 4 pilin-like protein
slr1930	0.2	0.4817	-0.39	0.1787	-0.87	0.007644	-0.52	0.09855	Z	Unknown		type 4 pilin-like protein
slr1931	0.29	0.2204	0.03	0.9028	-0.4	0.1253	-0.12	0.6307	Z	Unknown		type 4 pilin-like protein
slr1958	0.25	0.5689	-0.51	0.2532	-1.1	0.01637	-0.06	0.8927	Z	Unknown		unknown protein
slr2046	0.11	0.5531	0.59	0.001748	0.15	0.4504	0.08	0.6938	Z	Unknown		unknown protein
ssl1533	-0.41	0.1975	-1.4	1.37e-05	-0.98	0.004989	0.48	0.1279	Z	Unknown		unknown protein
ssl2501	-0.52	0.02945	-1.18	7.51e-07	-0.11	0.6374	0.45	0.05676	Z	Unknown		unknown protein
ssr1038	0.24	0.4698	-0.97	0.00389	-1.02	0.004013	-0.74	0.03338	Z	Unknown		unknown protein
ssr2153	-1.11	4.67e-08	-1.07	1.01e-07	-1.01	7.96e-07	-0.97	1.98e-06	Z	Unknown		unknown protein
ssr3465	-0.55	0.1161	-1.17	0.0008232	0.16	0.6565	-0.27	0.4579	Z	Unknown		unknown protein
